# Supplementary material for: (E)-N-[(E)-3-(4-Nitro­phen­yl)allyl­idene]naphthalen-1-amine
Source: Acta Crystallogr Sect E Struct Rep Online. 2013 Mar 16;69(Pt 4):o548. doi: 10.1107/S1600536813006417 (PMC3629600; doi:10.1107/S1600536813006417)
Supplement: Supplementary file 1 [file e-69-0o548-sup1.cif]

##############################################################################
#                                                                            #
# This CIF contains the data in a paper accepted for publication in          #
# Acta Crystallographica Section E. It conforms to the requirements of       #
# Notes for Authors for Acta Crystallographica Section E, and has been       #
# peer reviewed under the auspices of the IUCr Commission on Journals.       #
#                                                                            #
# Full details of the Crystallographic Information File format               #
# are given in the paper "The Crystallographic Information File (CIF):       #
# a New Standard Archive File for Crystallography" by S. R. Hall, F. H.      #
# Allen and I. D. Brown [Acta Cryst. (1991), A47, 655-685].                  #
#                                                                            #
# The current version of the core CIF dictionary is obtainable from          #
# ftp://ftp.iucr.org/pub/cif_core.dic.                                       #
#                                                                            #
# Software is freely available for graphical display of the structure(s)     #
# in this CIF. For information consult the CIF software page                 #
# http://www.iucr.org/resources/cif/software.                                #
#                                                                            #
# This file may be used for bona fide research purposes within the           #
# scientific community so long as proper attribution is given to the journal # 
# article from which it was obtained.                                        #
#                                                                            #
##############################################################################
data_global
_audit_creation_method     'by CrystalStructure 4.0'
_journal_date_recd_electronic     2013-02-28
_journal_date_accepted     2013-03-06
_journal_name_full     'Acta Crystallographica, Section E'
_journal_year     2013
_journal_volume     69
_journal_issue      4
_journal_page_first     o548
_journal_page_last     o548
_journal_paper_category     QO
_journal_paper_doi     10.1107/S1600536813006417
_journal_coeditor_code     FF2100
_publ_contact_author_name     'JaeKyun Lee'
_publ_contact_author_address     'Center for Neuro-Medicine, KIST'
_publ_contact_author_email     'j9601@kist.re.kr'
_publ_contact_author_fax     '+82-2-958-5189'
_publ_contact_author_phone     '+82-2-958-6780'
_publ_section_title
;
(<i>E</i>)-<i>N</i>-[(<i>E</i>)-3-(4-Nitrophenyl)allylidene]naphthalen-1-amine
;
loop_
    _publ_author_name
    _publ_author_address
    'Kee Dal Nam'
;
 Chemical Kinomics Research Center,
 Korea Institute of Science & Technology,
 Hwarangro 14-gil, Seongbuk-gu, Seoul 136-791, Republic of Korea
;
    'Joo Hwan Cha'
;
 Advanced Analysis Center,
 Korea Institute of Science & Technology,
 Hwarangro 14-gil, Seongbuk-gu, Seoul 136-791, Republic of Korea
;
    'Yong Seo Cho'
;
 Center for Neuro-Medicine, Brain Science Institute,
 Korea Institute of Science & Technology,
 Hwarangro 14-gil, Seongbuk-gu, Seoul 136-791, Republic of Korea
;
    'Jae Kyun Lee'
;
 Center for Neuro-Medicine, Brain Science Institute,
 Korea Institute of Science & Technology,
 Hwarangro 14-gil, Seongbuk-gu, Seoul 136-791, Republic of Korea
;
    'Ae Nim Pae'
;
 Center for Neuro-Medicine, Brain Science Institute,
 Korea Institute of Science & Technology,
 Hwarangro 14-gil, Seongbuk-gu, Seoul 136-791, Republic of Korea
;
_publ_section_synopsis
;
Key indicators: single-crystal X-ray study; T = 296 K; mean \s(C-C) =
0.0023\%A; <i>R</i> factor = 0.044; <i>wR</i> factor = 0.125;
data-to-parameter ratio = 15.6.
;
data_I
_chemical_name_systematic
;
(<i>E</i>)-<i>N</i>-[(<i>E</i>)-3-(4-Nitrophenyl)allylidene]naphthalen-1-amine
;
_chemical_formula_moiety     'C19 H14 N2 O2'
_chemical_formula_sum     'C19 H14 N2 O2'
_chemical_formula_iupac     'C19 H14 N2 O2'
_chemical_formula_weight     302.33
_chemical_melting_point     ?
_symmetry_cell_setting     monoclinic
_symmetry_space_group_name_H-M     'P 21/c'
_symmetry_space_group_name_Hall     '-P 2ybc'
loop_
    _symmetry_equiv_pos_site_id
    _symmetry_equiv_pos_as_xyz
    1 '+X,+Y,+Z'
    2 '-X,1/2+Y,1/2-Z'
    3 '-X,-Y,-Z'
    4 '+X,1/2-Y,1/2+Z'
_cell_length_a     7.7021(5)
_cell_length_b     13.8713(12)
_cell_length_c     14.2554(10)
_cell_angle_alpha     90.0000
_cell_angle_beta     98.096(2)
_cell_angle_gamma     90.0000
_cell_volume     1507.8(2)
_cell_formula_units_Z     4
_cell_measurement_reflns_used     7945
_cell_measurement_theta_min     3.05
_cell_measurement_theta_max     27.46
_cell_measurement_temperature     296
_exptl_crystal_description     chunk
_exptl_crystal_colour     yellow
_exptl_crystal_size_max     0.200
_exptl_crystal_size_mid     0.200
_exptl_crystal_size_min     0.100
_exptl_crystal_density_diffrn     1.332
_exptl_crystal_density_meas     ?
_exptl_crystal_density_method     'not measured'
_exptl_crystal_F_000     632.00
_exptl_absorpt_coefficient_mu     0.088
_exptl_absorpt_correction_type     multi-scan
_exptl_absorpt_process_details     '(ABSCOR; Rigaku, 1995)'
_exptl_absorpt_correction_T_min     0.714
_exptl_absorpt_correction_T_max     0.991
_diffrn_ambient_temperature     296
_diffrn_radiation_type     'Mo K\a'
_diffrn_radiation_wavelength     0.71075
_diffrn_measurement_device_type     'Rigaku R-AXIS RAPID'
_diffrn_measurement_method     \w
_diffrn_detector_area_resol_mean     10.000
_diffrn_reflns_number     14376
_diffrn_reflns_av_R_equivalents     0.0382
_diffrn_reflns_theta_max     27.46
_diffrn_reflns_theta_full     27.46
_diffrn_measured_fraction_theta_max     0.994
_diffrn_measured_fraction_theta_full     0.994
_diffrn_reflns_limit_h_min     -8
_diffrn_reflns_limit_h_max     9
_diffrn_reflns_limit_k_min     -18
_diffrn_reflns_limit_k_max     17
_diffrn_reflns_limit_l_min     -18
_diffrn_reflns_limit_l_max     18
_diffrn_standards_number     0
_diffrn_standards_interval_count     .
_diffrn_standards_decay_%     ?
_refine_special_details
;
Refinement was performed using all reflections. The weighted <i>R</i>-factor
(<i>wR</i>) and goodness of fit (<i>S</i>) are based on <i>F</i>^2^.
<i>R</i>-factor (gt) are based on <i>F</i>. The threshold expression of
<i>F</i>^2^ > 2.0 \s(<i>F</i>^2^) is used only for calculating <i>R</i>-factor
(gt).
;
_reflns_number_total     3426
_reflns_number_gt     1824
_reflns_threshold_expression     F^2^>2\s(F^2^)
_refine_ls_structure_factor_coef     Fsqd
_refine_ls_R_factor_gt     0.0442
_refine_ls_wR_factor_ref     0.1247
_refine_ls_goodness_of_fit_ref     0.999
_refine_ls_number_reflns     3426
_refine_ls_number_parameters     220
_refine_ls_number_restraints     0
_refine_ls_hydrogen_treatment     mixed
_refine_ls_weighting_scheme     calc
_refine_ls_weighting_details
            'w = 1/[\s^2^(Fo^2^)+(0.0632P)^2^+0.0000P] where P=(Fo^2^+2Fc^2^)/3'
_atom_sites_solution_hydrogens     geom
_atom_sites_solution_primary     direct
_atom_sites_solution_secondary     difmap
_refine_ls_shift/su_max     0.000
_refine_diff_density_max     0.160
_refine_diff_density_min     -0.240
_refine_ls_extinction_method     none
_refine_ls_extinction_coef     ?
loop_
    _atom_type_symbol
    _atom_type_description
    _atom_type_scat_dispersion_real
    _atom_type_scat_dispersion_imag
    _atom_type_scat_source
    'C' 'C' 0.0033 0.0016
;
International Tables for Crystallography
(1992, Vol. C, Tables 4.2.6.8 and 6.1.1.4)
;
    'H' 'H' 0.0000 0.0000
;
International Tables for Crystallography
(1992, Vol. C, Table 6.1.1.4)
;
    'N' 'N' 0.0061 0.0033
;
International Tables for Crystallography
(1992, Vol. C, Tables 4.2.6.8 and 6.1.1.4)
;
    'O' 'O' 0.0106 0.0060
;
International Tables for Crystallography
(1992, Vol. C, Tables 4.2.6.8 and 6.1.1.4)
;
_computing_data_collection     'RAPID-AUTO (Rigaku, 2006)'
_computing_cell_refinement     'RAPID-AUTO (Rigaku, 1995)'
_computing_data_reduction     'RAPID-AUTO (Rigaku, 1995)'
_computing_structure_solution
                                 '<i>Il Milione</i> (Burla <i>et al.</i>, 2007)'
_computing_structure_refinement     'SHELXL97 (Sheldrick, 2008)'
_computing_molecular_graphics     'CrystalStructure (Rigaku, 2010)'
_computing_publication_material     'CrystalStructure (Rigaku, 2010)'
loop_
    _atom_site_type_symbol
    _atom_site_label
    _atom_site_fract_x
    _atom_site_fract_y
    _atom_site_fract_z
    _atom_site_U_iso_or_equiv
    _atom_site_adp_type
    _atom_site_calc_flag
    _atom_site_refinement_flags
    _atom_site_occupancy
    _atom_site_symmetry_multiplicity
    _atom_site_disorder_assembly
    _atom_site_disorder_group
    O O1 0.83231(18) 0.69908(11) 0.01889(9) 0.0893(5) Uani d . 1.0 4 . .
    O O2 1.04049(17) 0.66549(11) 0.13076(10) 0.0912(5) Uani d . 1.0 4 . .
    N N1 0.28674(17) 0.58150(9) 0.58185(9) 0.0559(4) Uani d . 1.0 4 . .
    N N2 0.8861(2) 0.68108(10) 0.10197(11) 0.0639(4) Uani d . 1.0 4 . .
    C C1 -0.0251(2) 0.57846(11) 0.60108(11) 0.0571(4) Uani d . 1.0 4 . .
    C C2 -0.1560(2) 0.57496(12) 0.65987(13) 0.0646(5) Uani d . 1.0 4 . .
    C C3 -0.1124(3) 0.57509(12) 0.75554(13) 0.0650(5) Uani d . 1.0 4 . .
    C C4 0.0649(2) 0.57721(10) 0.79753(11) 0.0531(4) Uani d . 1.0 4 . .
    C C5 0.1143(3) 0.57601(12) 0.89707(12) 0.0656(5) Uani d . 1.0 4 . .
    C C6 0.2852(3) 0.57557(13) 0.93612(12) 0.0708(5) Uani d . 1.0 4 . .
    C C7 0.4176(3) 0.57612(12) 0.87819(12) 0.0667(5) Uani d . 1.0 4 . .
    C C8 0.3764(2) 0.57776(11) 0.78197(11) 0.0566(4) Uani d . 1.0 4 . .
    C C9 0.19908(19) 0.57918(10) 0.73900(10) 0.0478(4) Uani d . 1.0 4 . .
    C C10 0.1495(2) 0.58192(10) 0.63815(10) 0.0493(4) Uani d . 1.0 4 . .
    C C11 0.2713(3) 0.63110(12) 0.50566(11) 0.0548(4) Uani d . 1.0 4 . .
    C C12 0.4042(3) 0.62977(12) 0.44420(11) 0.0560(4) Uani d . 1.0 4 . .
    C C13 0.3893(3) 0.67568(12) 0.36151(11) 0.0548(4) Uani d . 1.0 4 . .
    C C14 0.5200(2) 0.67695(10) 0.29619(10) 0.0486(4) Uani d . 1.0 4 . .
    C C15 0.4674(2) 0.69629(11) 0.20060(10) 0.0562(4) Uani d . 1.0 4 . .
    C C16 0.5861(2) 0.69706(11) 0.13708(11) 0.0546(4) Uani d . 1.0 4 . .
    C C17 0.75962(19) 0.67906(10) 0.16958(10) 0.0494(4) Uani d . 1.0 4 . .
    C C18 0.8178(2) 0.66060(11) 0.26364(11) 0.0571(5) Uani d . 1.0 4 . .
    C C19 0.6975(2) 0.65988(11) 0.32628(11) 0.0562(4) Uani d . 1.0 4 . .
    H H1 -0.0568 0.5784 0.5357 0.0685 Uiso calc R 1.0 4 . .
    H H2 -0.2733 0.5725 0.6333 0.0775 Uiso calc R 1.0 4 . .
    H H3 -0.2005 0.5738 0.7939 0.0780 Uiso calc R 1.0 4 . .
    H H5 0.0277 0.5755 0.9364 0.0787 Uiso calc R 1.0 4 . .
    H H6 0.3146 0.5749 1.0017 0.0850 Uiso calc R 1.0 4 . .
    H H7 0.5346 0.5754 0.9055 0.0801 Uiso calc R 1.0 4 . .
    H H8 0.4655 0.5779 0.7442 0.0679 Uiso calc R 1.0 4 . .
    H H15 0.3498 0.7089 0.1793 0.0674 Uiso calc R 1.0 4 . .
    H H16 0.5497 0.7095 0.0732 0.0655 Uiso calc R 1.0 4 . .
    H H18 0.9359 0.6489 0.2843 0.0686 Uiso calc R 1.0 4 . .
    H H19 0.7353 0.6478 0.3901 0.0674 Uiso calc R 1.0 4 . .
    H H13 0.284(3) 0.7118(12) 0.3417(11) 0.064(5) Uiso d . 1.0 4 . .
    H H12 0.507(3) 0.5928(12) 0.4638(12) 0.072(6) Uiso d . 1.0 4 . .
    H H11 0.169(3) 0.6735(11) 0.4877(11) 0.062(5) Uiso d . 1.0 4 . .
loop_
    _atom_site_aniso_label
    _atom_site_aniso_U_11
    _atom_site_aniso_U_22
    _atom_site_aniso_U_33
    _atom_site_aniso_U_12
    _atom_site_aniso_U_13
    _atom_site_aniso_U_23
    O1 0.0896(10) 0.1221(13) 0.0611(8) 0.0165(8) 0.0280(8) 0.0112(8)
    O2 0.0506(8) 0.1242(12) 0.1018(11) 0.0034(8) 0.0215(8) 0.0112(9)
    N1 0.0591(8) 0.0612(9) 0.0492(8) 0.0021(7) 0.0141(7) -0.0007(7)
    N2 0.0625(10) 0.0652(10) 0.0666(10) -0.0003(8) 0.0182(8) 0.0005(8)
    C1 0.0591(10) 0.0585(10) 0.0523(9) 0.0027(8) 0.0032(8) -0.0049(8)
    C2 0.0506(10) 0.0699(12) 0.0729(12) 0.0021(9) 0.0070(9) -0.0074(9)
    C3 0.0546(10) 0.0716(12) 0.0732(12) -0.0002(9) 0.0235(9) -0.0052(9)
    C4 0.0587(10) 0.0492(9) 0.0541(10) 0.0008(7) 0.0171(8) -0.0025(7)
    C5 0.0788(13) 0.0671(11) 0.0552(10) -0.0008(10) 0.0247(10) -0.0015(9)
    C6 0.0938(15) 0.0728(12) 0.0456(9) -0.0023(11) 0.0087(10) 0.0031(8)
    C7 0.0653(11) 0.0727(12) 0.0591(10) -0.0018(9) -0.0020(9) 0.0068(9)
    C8 0.0553(10) 0.0576(10) 0.0572(10) 0.0014(8) 0.0094(8) 0.0050(8)
    C9 0.0510(9) 0.0427(8) 0.0506(9) 0.0012(7) 0.0099(8) 0.0001(7)
    C10 0.0545(9) 0.0465(9) 0.0483(9) 0.0029(7) 0.0116(8) -0.0019(7)
    C11 0.0607(10) 0.0556(10) 0.0487(9) 0.0012(9) 0.0103(8) -0.0024(8)
    C12 0.0608(11) 0.0573(10) 0.0510(10) 0.0006(9) 0.0116(9) -0.0004(8)
    C13 0.0578(10) 0.0553(10) 0.0518(10) 0.0021(8) 0.0096(8) 0.0003(8)
    C14 0.0532(9) 0.0456(9) 0.0469(9) 0.0002(7) 0.0064(7) 0.0010(7)
    C15 0.0486(9) 0.0686(11) 0.0504(9) 0.0068(8) 0.0040(8) 0.0046(8)
    C16 0.0551(10) 0.0633(10) 0.0444(9) 0.0030(8) 0.0039(8) 0.0037(8)
    C17 0.0494(9) 0.0478(9) 0.0525(9) -0.0008(7) 0.0121(8) 0.0011(7)
    C18 0.0479(9) 0.0620(11) 0.0594(10) 0.0011(8) 0.0003(8) 0.0054(8)
    C19 0.0580(10) 0.0645(11) 0.0437(9) 0.0002(8) -0.0014(8) 0.0050(8)
_geom_special_details
;
All e.s.d.'s (except the e.s.d. in the dihedral angle between two l.s. planes)
are estimated using the full covariance matrix. The cell e.s.d.'s are taken
into account individually in the estimation of e.s.d.'s in distances, angles
and torsion angles; correlations between e.s.d.'s in cell parameters are only
used when they are defined by crystal symmetry. An approximate (isotropic)
treatment of cell e.s.d.'s is used for estimating e.s.d.'s involving l.s.
planes.
;
loop_
    _geom_bond_atom_site_label_1
    _geom_bond_atom_site_label_2
    _geom_bond_site_symmetry_1
    _geom_bond_site_symmetry_2
    _geom_bond_distance
    _geom_bond_publ_flag
    O1 N2 . . 1.224(2) no
    O2 N2 . . 1.222(2) no
    N1 C10 . . 1.414(3) no
    N1 C11 . . 1.277(2) no
    N2 C17 . . 1.464(3) no
    C1 C2 . . 1.400(3) no
    C1 C10 . . 1.375(2) no
    C2 C3 . . 1.358(3) no
    C3 C4 . . 1.412(3) no
    C4 C5 . . 1.416(3) no
    C4 C9 . . 1.417(3) no
    C5 C6 . . 1.355(3) no
    C6 C7 . . 1.400(3) no
    C7 C8 . . 1.364(3) no
    C8 C9 . . 1.416(2) no
    C9 C10 . . 1.435(2) no
    C11 C12 . . 1.438(3) no
    C12 C13 . . 1.330(3) no
    C13 C14 . . 1.464(3) no
    C14 C15 . . 1.392(2) no
    C14 C19 . . 1.395(3) no
    C15 C16 . . 1.375(3) no
    C16 C17 . . 1.374(2) no
    C17 C18 . . 1.377(2) no
    C18 C19 . . 1.374(3) no
    C1 H1 . . 0.930 no
    C2 H2 . . 0.930 no
    C3 H3 . . 0.930 no
    C5 H5 . . 0.930 no
    C6 H6 . . 0.930 no
    C7 H7 . . 0.930 no
    C8 H8 . . 0.930 no
    C11 H11 . . 0.989(16) no
    C12 H12 . . 0.953(17) no
    C13 H13 . . 0.959(17) no
    C15 H15 . . 0.930 no
    C16 H16 . . 0.930 no
    C18 H18 . . 0.930 no
    C19 H19 . . 0.930 no
loop_
    _geom_contact_atom_site_label_1
    _geom_contact_atom_site_label_2
    _geom_contact_distance
    _geom_contact_site_symmetry_1
    _geom_contact_site_symmetry_2
    _geom_contact_publ_flag
    O1 C16 2.708(3) . . no
    O1 C18 3.547(2) . . no
    O2 C16 3.540(2) . . no
    O2 C18 2.729(3) . . no
    N1 C8 2.840(2) . . no
    N1 C13 3.591(3) . . no
    C1 C4 2.789(3) . . no
    C1 C11 2.910(3) . . no
    C2 C9 2.808(2) . . no
    C3 C10 2.798(3) . . no
    C4 C7 2.797(3) . . no
    C5 C8 2.775(3) . . no
    C6 C9 2.795(3) . . no
    C9 C11 3.523(3) . . no
    C12 C19 3.029(3) . . no
    C14 C17 2.758(3) . . no
    C15 C18 2.767(3) . . no
    C16 C19 2.761(3) . . no
    O1 C1 3.426(3) . 4_664 no
    O1 C5 3.422(3) . 1_654 no
    O1 C19 3.412(2) . 4_564 no
    O2 C5 3.559(3) . 3_666 no
    O2 C15 3.326(2) . 1_655 no
    N1 C19 3.591(2) . 3_666 no
    N2 C1 3.405(2) . 4_664 no
    N2 C2 3.509(3) . 4_664 no
    N2 C5 3.566(3) . 3_666 no
    C1 O1 3.426(3) . 4_465 no
    C1 N2 3.405(2) . 4_465 no
    C2 N2 3.509(3) . 4_465 no
    C2 C17 3.480(3) . 4_465 no
    C4 C18 3.561(3) . 3_666 no
    C5 O1 3.422(3) . 1_456 no
    C5 O2 3.559(3) . 3_666 no
    C5 N2 3.566(3) . 3_666 no
    C7 C13 3.456(3) . 4_565 no
    C8 C14 3.575(2) . 4_565 no
    C8 C15 3.448(3) . 4_565 no
    C9 C18 3.329(2) . 3_666 no
    C9 C19 3.564(3) . 3_666 no
    C10 C19 3.567(2) . 3_666 no
    C13 C7 3.456(3) . 4_564 no
    C14 C8 3.575(2) . 4_564 no
    C15 O2 3.326(2) . 1_455 no
    C15 C8 3.448(3) . 4_564 no
    C17 C2 3.480(3) . 4_664 no
    C18 C4 3.561(3) . 3_666 no
    C18 C9 3.329(2) . 3_666 no
    C19 O1 3.412(2) . 4_565 no
    C19 N1 3.591(2) . 3_666 no
    C19 C9 3.564(3) . 3_666 no
    C19 C10 3.567(2) . 3_666 no
    O1 H16 2.4154 . . no
    O2 H18 2.4477 . . no
    N1 H1 2.6358 . . no
    N1 H8 2.5219 . . no
    N1 H12 2.558(19) . . no
    N2 H16 2.5955 . . no
    N2 H18 2.6122 . . no
    C1 H3 3.2302 . . no
    C1 H11 2.695(17) . . no
    C3 H1 3.2230 . . no
    C3 H5 2.6512 . . no
    C4 H2 3.2486 . . no
    C4 H6 3.2546 . . no
    C4 H8 3.2801 . . no
    C5 H3 2.6530 . . no
    C5 H7 3.2228 . . no
    C6 H8 3.2377 . . no
    C7 H5 3.2269 . . no
    C8 H6 3.2337 . . no
    C9 H1 3.2677 . . no
    C9 H3 3.2819 . . no
    C9 H5 3.2729 . . no
    C9 H7 3.2542 . . no
    C10 H2 3.2503 . . no
    C10 H8 2.6791 . . no
    C10 H11 2.515(16) . . no
    C11 H1 2.7219 . . no
    C11 H8 3.5939 . . no
    C11 H13 2.607(16) . . no
    C12 H19 2.7779 . . no
    C13 H15 2.6129 . . no
    C13 H19 2.6670 . . no
    C13 H11 2.642(17) . . no
    C14 H16 3.2501 . . no
    C14 H18 3.2552 . . no
    C14 H12 2.673(17) . . no
    C15 H19 3.2306 . . no
    C15 H13 2.622(17) . . no
    C16 H18 3.2430 . . no
    C17 H15 3.2058 . . no
    C17 H19 3.2044 . . no
    C18 H16 3.2425 . . no
    C19 H15 3.2315 . . no
    C19 H13 3.300(18) . . no
    C19 H12 2.769(18) . . no
    H1 H2 2.3187 . . no
    H1 H11 2.3587 . . no
    H2 H3 2.2795 . . no
    H3 H5 2.4921 . . no
    H5 H6 2.2740 . . no
    H6 H7 2.3246 . . no
    H7 H8 2.2861 . . no
    H15 H16 2.3051 . . no
    H15 H13 2.4371 . . no
    H18 H19 2.3055 . . no
    H19 H13 3.5569 . . no
    H19 H12 2.3008 . . no
    H13 H12 2.80(3) . . no
    H13 H11 2.44(3) . . no
    H12 H11 2.90(3) . . no
    O1 H1 3.2020 . 4_664 no
    O1 H5 2.6614 . 1_654 no
    O1 H7 3.1257 . 1_554 no
    O1 H19 2.8387 . 4_564 no
    O1 H11 3.219(17) . 4_664 no
    O2 H5 3.0276 . 1_654 no
    O2 H5 3.4966 . 3_666 no
    O2 H6 3.2431 . 1_654 no
    O2 H15 2.4604 . 1_655 no
    O2 H13 3.375(15) . 1_655 no
    O2 H11 3.269(16) . 4_664 no
    N1 H1 3.1668 . 3_566 no
    N1 H2 3.3669 . 1_655 no
    N1 H15 3.2294 . 4_565 no
    N1 H16 3.5481 . 4_565 no
    N1 H19 3.2127 . 3_666 no
    N1 H12 3.013(17) . 3_666 no
    N2 H1 3.5116 . 4_664 no
    N2 H5 3.1031 . 1_654 no
    N2 H11 3.530(17) . 4_664 no
    C1 H1 3.0465 . 3_566 no
    C1 H18 3.5734 . 3_666 no
    C1 H19 3.4374 . 1_455 no
    C2 H8 3.3067 . 1_455 no
    C2 H18 3.5731 . 3_666 no
    C2 H12 3.545(16) . 1_455 no
    C3 H8 3.2321 . 1_455 no
    C3 H18 3.4701 . 3_666 no
    C4 H18 3.3461 . 3_666 no
    C4 H13 3.394(17) . 4_565 no
    C5 H5 3.4610 . 3_567 no
    C5 H13 3.360(17) . 4_565 no
    C6 H7 3.2438 . 3_667 no
    C6 H16 3.2099 . 1_556 no
    C6 H13 3.241(16) . 4_565 no
    C7 H3 3.3298 . 1_655 no
    C7 H6 3.2526 . 3_667 no
    C7 H16 3.3756 . 1_556 no
    C7 H13 3.134(17) . 4_565 no
    C8 H3 3.2394 . 1_655 no
    C8 H15 3.2947 . 4_565 no
    C8 H13 3.148(17) . 4_565 no
    C9 H15 3.3151 . 4_565 no
    C9 H18 3.3321 . 3_666 no
    C9 H13 3.272(16) . 4_565 no
    C10 H1 3.3316 . 3_566 no
    C10 H15 3.2996 . 4_565 no
    C10 H18 3.4799 . 3_666 no
    C10 H19 3.3466 . 3_666 no
    C11 H1 3.3541 . 3_566 no
    C11 H2 3.4512 . 3_566 no
    C11 H15 3.3164 . 4_565 no
    C11 H16 3.1354 . 4_565 no
    C11 H12 3.540(17) . 3_666 no
    C12 H2 3.4901 . 1_655 no
    C12 H2 3.1301 . 3_566 no
    C12 H16 3.0046 . 4_565 no
    C12 H12 3.386(17) . 3_666 no
    C13 H2 3.5604 . 3_566 no
    C13 H16 3.4816 . 4_565 no
    C13 H18 3.5298 . 1_455 no
    C14 H8 3.5866 . 3_666 no
    C14 H8 3.4924 . 4_564 no
    C15 H6 3.3647 . 1_554 no
    C15 H8 3.1933 . 4_564 no
    C16 H2 3.3773 . 4_664 no
    C16 H6 3.1359 . 1_554 no
    C17 H2 3.4883 . 4_664 no
    C19 H1 3.4892 . 1_655 no
    H1 O1 3.2020 . 4_465 no
    H1 N1 3.1668 . 3_566 no
    H1 N2 3.5116 . 4_465 no
    H1 C1 3.0465 . 3_566 no
    H1 C10 3.3316 . 3_566 no
    H1 C11 3.3541 . 3_566 no
    H1 C19 3.4892 . 1_455 no
    H1 H1 2.6052 . 3_566 no
    H1 H19 2.6192 . 1_455 no
    H1 H12 3.3760 . 1_455 no
    H2 N1 3.3669 . 1_455 no
    H2 C11 3.4512 . 3_566 no
    H2 C12 3.4901 . 1_455 no
    H2 C12 3.1301 . 3_566 no
    H2 C13 3.5604 . 3_566 no
    H2 C16 3.3773 . 4_465 no
    H2 C17 3.4883 . 4_465 no
    H2 H8 2.7294 . 1_455 no
    H2 H16 3.3765 . 4_465 no
    H2 H12 2.7617 . 1_455 no
    H2 H12 3.1167 . 3_566 no
    H3 C7 3.3298 . 1_455 no
    H3 C8 3.2394 . 1_455 no
    H3 H7 2.7580 . 1_455 no
    H3 H8 2.5703 . 1_455 no
    H5 O1 2.6614 . 1_456 no
    H5 O2 3.0276 . 1_456 no
    H5 O2 3.4966 . 3_666 no
    H5 N2 3.1031 . 1_456 no
    H5 C5 3.4610 . 3_567 no
    H5 H5 2.8416 . 3_567 no
    H5 H6 3.5690 . 3_567 no
    H6 O2 3.2431 . 1_456 no
    H6 C7 3.2526 . 3_667 no
    H6 C15 3.3647 . 1_556 no
    H6 C16 3.1359 . 1_556 no
    H6 H5 3.5690 . 3_567 no
    H6 H6 3.5374 . 3_667 no
    H6 H7 2.6476 . 3_667 no
    H6 H15 3.1225 . 1_556 no
    H6 H16 2.6995 . 1_556 no
    H7 O1 3.1257 . 1_556 no
    H7 C6 3.2438 . 3_667 no
    H7 H3 2.7580 . 1_655 no
    H7 H6 2.6476 . 3_667 no
    H7 H7 3.5092 . 3_667 no
    H7 H16 3.0192 . 1_556 no
    H7 H13 3.5723 . 4_565 no
    H8 C2 3.3067 . 1_655 no
    H8 C3 3.2321 . 1_655 no
    H8 C14 3.5866 . 3_666 no
    H8 C14 3.4924 . 4_565 no
    H8 C15 3.1933 . 4_565 no
    H8 H2 2.7294 . 1_655 no
    H8 H3 2.5703 . 1_655 no
    H8 H15 3.1875 . 4_565 no
    H8 H13 3.5949 . 4_565 no
    H15 O2 2.4604 . 1_455 no
    H15 N1 3.2294 . 4_564 no
    H15 C8 3.2947 . 4_564 no
    H15 C9 3.3151 . 4_564 no
    H15 C10 3.2996 . 4_564 no
    H15 C11 3.3164 . 4_564 no
    H15 H6 3.1225 . 1_554 no
    H15 H8 3.1875 . 4_564 no
    H15 H11 3.3154 . 4_564 no
    H16 N1 3.5481 . 4_564 no
    H16 C6 3.2099 . 1_554 no
    H16 C7 3.3756 . 1_554 no
    H16 C11 3.1354 . 4_564 no
    H16 C12 3.0046 . 4_564 no
    H16 C13 3.4816 . 4_564 no
    H16 H2 3.3765 . 4_664 no
    H16 H6 2.6995 . 1_554 no
    H16 H7 3.0192 . 1_554 no
    H16 H12 3.1495 . 4_564 no
    H16 H11 3.4229 . 4_564 no
    H18 C1 3.5734 . 3_666 no
    H18 C2 3.5731 . 3_666 no
    H18 C3 3.4701 . 3_666 no
    H18 C4 3.3461 . 3_666 no
    H18 C9 3.3321 . 3_666 no
    H18 C10 3.4799 . 3_666 no
    H18 C13 3.5298 . 1_655 no
    H18 H13 2.8315 . 1_655 no
    H18 H11 3.2054 . 1_655 no
    H19 O1 2.8387 . 4_565 no
    H19 N1 3.2127 . 3_666 no
    H19 C1 3.4374 . 1_655 no
    H19 C10 3.3466 . 3_666 no
    H19 H1 2.6192 . 1_655 no
    H19 H11 3.4503 . 1_655 no
    H13 O2 3.375(15) . 1_455 no
    H13 C4 3.394(17) . 4_564 no
    H13 C5 3.360(17) . 4_564 no
    H13 C6 3.241(16) . 4_564 no
    H13 C7 3.134(17) . 4_564 no
    H13 C8 3.148(17) . 4_564 no
    H13 C9 3.272(16) . 4_564 no
    H13 H7 3.5723 . 4_564 no
    H13 H8 3.5949 . 4_564 no
    H13 H18 2.8315 . 1_455 no
    H12 N1 3.013(17) . 3_666 no
    H12 C2 3.545(16) . 1_655 no
    H12 C11 3.540(17) . 3_666 no
    H12 C12 3.386(17) . 3_666 no
    H12 H1 3.3760 . 1_655 no
    H12 H2 2.7617 . 1_655 no
    H12 H2 3.1167 . 3_566 no
    H12 H16 3.1495 . 4_565 no
    H12 H12 2.78(3) . 3_666 no
    H11 O1 3.219(17) . 4_465 no
    H11 O2 3.269(16) . 4_465 no
    H11 N2 3.530(17) . 4_465 no
    H11 H15 3.3154 . 4_565 no
    H11 H16 3.4229 . 4_565 no
    H11 H18 3.2054 . 1_455 no
    H11 H19 3.4503 . 1_455 no
loop_
    _geom_angle_atom_site_label_1
    _geom_angle_atom_site_label_2
    _geom_angle_atom_site_label_3
    _geom_angle_site_symmetry_1
    _geom_angle_site_symmetry_2
    _geom_angle_site_symmetry_3
    _geom_angle
    _geom_angle_publ_flag
    C10 N1 C11 . . . 119.53(14) no
    O1 N2 O2 . . . 122.81(17) no
    O1 N2 C17 . . . 118.37(14) no
    O2 N2 C17 . . . 118.82(15) no
    C2 C1 C10 . . . 121.28(15) no
    C1 C2 C3 . . . 120.30(15) no
    C2 C3 C4 . . . 120.87(17) no
    C3 C4 C5 . . . 122.11(17) no
    C3 C4 C9 . . . 119.53(15) no
    C5 C4 C9 . . . 118.36(15) no
    C4 C5 C6 . . . 121.32(18) no
    C5 C6 C7 . . . 120.27(16) no
    C6 C7 C8 . . . 120.49(16) no
    C7 C8 C9 . . . 120.61(16) no
    C4 C9 C8 . . . 118.94(14) no
    C4 C9 C10 . . . 118.51(13) no
    C8 C9 C10 . . . 122.54(15) no
    N1 C10 C1 . . . 123.40(13) no
    N1 C10 C9 . . . 116.99(13) no
    C1 C10 C9 . . . 119.47(15) no
    N1 C11 C12 . . . 121.48(16) no
    C11 C12 C13 . . . 123.62(16) no
    C12 C13 C14 . . . 126.01(16) no
    C13 C14 C15 . . . 119.57(14) no
    C13 C14 C19 . . . 122.30(14) no
    C15 C14 C19 . . . 118.13(15) no
    C14 C15 C16 . . . 121.15(14) no
    C15 C16 C17 . . . 118.83(14) no
    N2 C17 C16 . . . 118.69(13) no
    N2 C17 C18 . . . 119.29(14) no
    C16 C17 C18 . . . 122.01(15) no
    C17 C18 C19 . . . 118.51(15) no
    C14 C19 C18 . . . 121.37(14) no
    C2 C1 H1 . . . 119.358 no
    C10 C1 H1 . . . 119.366 no
    C1 C2 H2 . . . 119.856 no
    C3 C2 H2 . . . 119.847 no
    C2 C3 H3 . . . 119.562 no
    C4 C3 H3 . . . 119.566 no
    C4 C5 H5 . . . 119.342 no
    C6 C5 H5 . . . 119.342 no
    C5 C6 H6 . . . 119.866 no
    C7 C6 H6 . . . 119.866 no
    C6 C7 H7 . . . 119.748 no
    C8 C7 H7 . . . 119.758 no
    C7 C8 H8 . . . 119.691 no
    C9 C8 H8 . . . 119.700 no
    N1 C11 H11 . . . 121.1(10) no
    C12 C11 H11 . . . 117.4(10) no
    C11 C12 H12 . . . 117.6(11) no
    C13 C12 H12 . . . 118.8(11) no
    C12 C13 H13 . . . 118.4(10) no
    C14 C13 H13 . . . 115.6(10) no
    C14 C15 H15 . . . 119.424 no
    C16 C15 H15 . . . 119.428 no
    C15 C16 H16 . . . 120.586 no
    C17 C16 H16 . . . 120.584 no
    C17 C18 H18 . . . 120.741 no
    C19 C18 H18 . . . 120.752 no
    C14 C19 H19 . . . 119.312 no
    C18 C19 H19 . . . 119.319 no
loop_
    _geom_torsion_atom_site_label_1
    _geom_torsion_atom_site_label_2
    _geom_torsion_atom_site_label_3
    _geom_torsion_atom_site_label_4
    _geom_torsion_site_symmetry_1
    _geom_torsion_site_symmetry_2
    _geom_torsion_site_symmetry_3
    _geom_torsion_site_symmetry_4
    _geom_torsion
    _geom_torsion_publ_flag
    C10 N1 C11 C12 . . . . -177.42(12) no
    C11 N1 C10 C1 . . . . 41.0(2) no
    C11 N1 C10 C9 . . . . -143.39(13) no
    O1 N2 C17 C16 . . . . 0.2(2) no
    O1 N2 C17 C18 . . . . -178.89(13) no
    O2 N2 C17 C16 . . . . 179.70(13) no
    O2 N2 C17 C18 . . . . 0.6(2) no
    C2 C1 C10 N1 . . . . 177.29(13) no
    C2 C1 C10 C9 . . . . 1.8(3) no
    C10 C1 C2 C3 . . . . 0.1(3) no
    C1 C2 C3 C4 . . . . -1.0(3) no
    C2 C3 C4 C5 . . . . -179.08(14) no
    C2 C3 C4 C9 . . . .  0.0(3) no
    C3 C4 C5 C6 . . . . 178.28(14) no
    C3 C4 C9 C8 . . . . -177.73(12) no
    C3 C4 C9 C10 . . . . 1.9(2) no
    C5 C4 C9 C8 . . . . 1.4(2) no
    C5 C4 C9 C10 . . . . -179.04(12) no
    C9 C4 C5 C6 . . . . -0.8(3) no
    C4 C5 C6 C7 . . . . -0.1(3) no
    C5 C6 C7 C8 . . . . 0.4(3) no
    C6 C7 C8 C9 . . . . 0.2(3) no
    C7 C8 C9 C4 . . . . -1.1(2) no
    C7 C8 C9 C10 . . . . 179.35(13) no
    C4 C9 C10 N1 . . . . -178.53(11) no
    C4 C9 C10 C1 . . . . -2.72(19) no
    C8 C9 C10 N1 . . . . 1.1(2) no
    C8 C9 C10 C1 . . . . 176.87(12) no
    N1 C11 C12 C13 . . . . 175.92(14) no
    C11 C12 C13 C14 . . . . 179.95(14) no
    C12 C13 C14 C15 . . . . 156.74(15) no
    C12 C13 C14 C19 . . . . -23.6(3) no
    C13 C14 C15 C16 . . . . -179.30(13) no
    C13 C14 C19 C18 . . . . 179.44(13) no
    C15 C14 C19 C18 . . . . -0.9(2) no
    C19 C14 C15 C16 . . . . 1.1(2) no
    C14 C15 C16 C17 . . . . -0.5(3) no
    C15 C16 C17 N2 . . . . -179.27(12) no
    C15 C16 C17 C18 . . . . -0.2(3) no
    N2 C17 C18 C19 . . . . 179.39(12) no
    C16 C17 C18 C19 . . . . 0.3(3) no
    C17 C18 C19 C14 . . . . 0.3(3) no
loop_
    _geom_hbond_atom_site_label_D
    _geom_hbond_atom_site_label_H
    _geom_hbond_atom_site_label_A
    _geom_hbond_site_symmetry_D
    _geom_hbond_site_symmetry_H
    _geom_hbond_site_symmetry_A
    _geom_hbond_distance_DH
    _geom_hbond_distance_HA
    _geom_hbond_distance_DA
    _geom_hbond_angle_DHA
    _geom_hbond_publ_flag
    C5 H5 O1 . . 1_456 0.930 2.661 3.422(3) 139.0 yes
    C15 H15 O2 . . 1_455 0.930 2.460 3.326(3) 155.0 yes
_iucr_refine_instructions_details
;
TITL 1304
CELL  0.71075 7.70209 13.87132 14.25543 90.000 98.096 90.000
ZERR  4 0.00051 0.00115 0.00100 0.000 0.002 0.000
LATT 1
SYMM    -X, .50+Y, .50-Z
SFAC C H N O
UNIT 76 56 8 8
SHEL 99999.000000 0.000000
L.S. 10
FMAP 2
PLAN -5
WPDB -2
HTAB
BOND $H
CONF
LIST 4
TEMP 23.0
ACTA
SIZE 0.200 0.200 0.100
WGHT    0.063200
FVAR       0.54889
O1    4    0.167688    0.199083    0.481110    11.00000    0.08957    0.12209 =
         0.06111   -0.01115    0.02802   -0.01646
O2    4   -0.040491    0.165489    0.369243    11.00000    0.05064    0.12421 =
         0.10179   -0.01123    0.02150   -0.00337
N1    3    0.713262    0.081498   -0.081853    11.00000    0.05907    0.06122 =
         0.04919    0.00074    0.01413   -0.00205
N2    3    0.113923    0.181082    0.398030    11.00000    0.06251    0.06522 =
         0.06661   -0.00048    0.01820    0.00031
C1    1    1.025074    0.078458   -0.101076    11.00000    0.05913    0.05855 =
         0.05233    0.00487    0.00315   -0.00268
AFIX  43
H1    2    1.056835    0.078441   -0.035672    11.00000   -1.20000
AFIX   0
C2    1    1.155970    0.074958   -0.159872    11.00000    0.05059    0.06986 =
         0.07293    0.00742    0.00701   -0.00205
AFIX  43
H2    2    1.273297    0.072533   -0.133288    11.00000   -1.20000
AFIX   0
C3    1    1.112425    0.075087   -0.255540    11.00000    0.05455    0.07155 =
         0.07318    0.00521    0.02352    0.00023
AFIX  43
H3    2    1.200541    0.073759   -0.293922    11.00000   -1.20000
AFIX   0
C4    1    0.935091    0.077211   -0.297530    11.00000    0.05867    0.04916 =
         0.05412    0.00251    0.01715   -0.00081
C5    1    0.885717    0.076010   -0.397067    11.00000    0.07881    0.06708 =
         0.05520    0.00154    0.02468    0.00083
AFIX  43
H5    2    0.972326    0.075513   -0.436407    11.00000   -1.20000
AFIX   0
C6    1    0.714808    0.075572   -0.436121    11.00000    0.09377    0.07278 =
         0.04560   -0.00313    0.00872    0.00234
AFIX  43
H6    2    0.685383    0.074903   -0.501668    11.00000   -1.20000
AFIX   0
C7    1    0.582356    0.076120   -0.378193    11.00000    0.06531    0.07272 =
         0.05907   -0.00684   -0.00197    0.00177
AFIX  43
H7    2    0.465370    0.075362   -0.405525    11.00000   -1.20000
AFIX   0
C8    1    0.623609    0.077758   -0.281973    11.00000    0.05533    0.05761 =
         0.05722   -0.00501    0.00942   -0.00142
AFIX  43
H8    2    0.534460    0.077943   -0.244236    11.00000   -1.20000
AFIX   0
C9    1    0.800917    0.079180   -0.239004    11.00000    0.05098    0.04266 =
         0.05063   -0.00009    0.00992   -0.00121
C10   1    0.850469    0.081922   -0.138149    11.00000    0.05451    0.04648 =
         0.04826    0.00188    0.01161   -0.00285
C11   1    0.728704    0.131102   -0.005657    11.00000    0.06069    0.05562 =
         0.04874    0.00242    0.01032   -0.00117
C12   1    0.595819    0.129772    0.055796    11.00000    0.06079    0.05734 =
         0.05100    0.00043    0.01161   -0.00060
C13   1    0.610719    0.175679    0.138486    11.00000    0.05777    0.05526 =
         0.05183   -0.00033    0.00958   -0.00207
C14   1    0.480035    0.176951    0.203809    11.00000    0.05317    0.04556 =
         0.04690   -0.00100    0.00641   -0.00022
C15   1    0.532648    0.196289    0.299402    11.00000    0.04862    0.06859 =
         0.05041   -0.00462    0.00396   -0.00684
AFIX  43
H15   2    0.650192    0.208909    0.320675    11.00000   -1.20000
AFIX   0
C16   1    0.413859    0.197057    0.362920    11.00000    0.05507    0.06332 =
         0.04437   -0.00370    0.00386   -0.00296
AFIX  43
H16   2    0.450285    0.209541    0.426755    11.00000   -1.20000
AFIX   0
C17   1    0.240385    0.179055    0.330420    11.00000    0.04937    0.04783 =
         0.05251   -0.00112    0.01208    0.00084
C18   1    0.182165    0.160604    0.236362    11.00000    0.04789    0.06204 =
         0.05940   -0.00540    0.00027   -0.00108
AFIX  43
H18   2    0.064091    0.148890    0.215670    11.00000   -1.20000
AFIX   0
C19   1    0.302483    0.159883    0.173716    11.00000    0.05800    0.06447 =
         0.04372   -0.00497   -0.00137   -0.00016
AFIX  43
H19   2    0.264703    0.147762    0.109943    11.00000   -1.20000
AFIX   0
H13   2    0.715590    0.211853    0.158330    11.00000    0.06361
H12   2    0.492839    0.092761    0.036229    11.00000    0.07162
H11   2    0.831203    0.173549    0.012303    11.00000    0.06187
HKLF 4
REM  1304
REM R1 =  0.0442 for   1824 Fo > 4sig(Fo)  and  0.0955 for all   3426 data
REM    220 parameters refined using      0 restraints
END
;
