# Supplementary material for: (E)-N-[(E)-3-(4-Nitro­phen­yl)allyl­idene]naphthalen-1-amine
Source: Acta Crystallogr Sect E Struct Rep Online. 2013 Mar 16;69(Pt 4):o548. doi: 10.1107/S1600536813006417 (PMC3629600; doi:10.1107/S1600536813006417)
Supplement: Supplementary file 2 [file e-69-0o548-Isup2.hkl]

# 
# h,k,l, Fc-squared, Fo-squared, sigma(Fo-squared) and status flag 
# 
data_I
_shelx_title ' 1304' 
_shelx_refln_list_code          4 
_shelx_F_calc_maximum      254.40 
_exptl_crystal_F_000       632.00 
_reflns_d_resolution_high  0.7706 
 
loop_ 
 _symmetry_equiv_pos_as_xyz 
 'x, y, z' 
 '-x, y+1/2, -z+1/2' 
 '-x, -y, -z' 
 'x, -y-1/2, z-1/2' 
 
_cell_length_a     7.7021 
_cell_length_b    13.8713 
_cell_length_c    14.2554 
_cell_angle_alpha  90.000 
_cell_angle_beta   98.096 
_cell_angle_gamma  90.000 
 
_shelx_F_squared_multiplier     1.000 
 
loop_ 
 _refln_index_h 
 _refln_index_k 
 _refln_index_l 
 _refln_F_squared_calc 
 _refln_F_squared_meas 
 _refln_F_squared_sigma 
 _refln_observed_status 
   2   0   0      122.24      108.27      3.39 o 
   3   0   0      913.53      746.16    126.74 o 
   4   0   0      156.12      143.31      3.02 o 
   5   0   0        2.77        3.11      1.57 o 
   6   0   0       13.94       10.71      2.70 o 
   7   0   0      137.44      144.96      4.60 o 
   8   0   0        0.60       -0.38      2.08 o 
   9   0   0       62.56       70.59      3.92 o 
   1   1   0       93.52       82.60      1.22 o 
   2   1   0     4233.13     4025.34     25.07 o 
   3   1   0      328.26      338.32      3.42 o 
   4   1   0      471.63      466.04      4.40 o 
   5   1   0      220.13      207.50      2.98 o 
   6   1   0       87.72       91.01      2.09 o 
   7   1   0        0.88        0.92      1.67 o 
   8   1   0       14.69       10.66      1.83 o 
   9   1   0        1.76        0.82      1.85 o 
   1   2   0     2148.13     1966.87      9.85 o 
   2   2   0      206.49      203.47      2.13 o 
   3   2   0      332.53      324.24      3.86 o 
   4   2   0       72.32       87.88      2.17 o 
   5   2   0       18.41       20.66      1.40 o 
   6   2   0        0.10        0.48      1.29 o 
   7   2   0        7.78        6.98      1.68 o 
   8   2   0        0.00        1.52      1.52 o 
   9   2   0        0.00        2.07      1.88 o 
   1   3   0    11065.05    10463.50     56.06 o 
   2   3   0      590.72      584.87      4.11 o 
   3   3   0       41.32       42.62      1.32 o 
   4   3   0       24.43       32.83      2.70 o 
   5   3   0       15.18       17.81      2.34 o 
   6   3   0        0.01       -0.12      1.56 o 
   7   3   0       48.41       50.86      1.85 o 
   8   3   0       23.66       20.27      2.54 o 
   9   3   0       19.56       23.49      2.76 o 
   0   4   0    19849.93    17820.07    175.58 o 
   1   4   0      164.45      150.50      2.06 o 
   2   4   0      231.92      226.42      2.34 o 
   3   4   0      106.38      104.00      1.90 o 
   4   4   0        4.64        5.07      1.48 o 
   5   4   0        0.96        0.90      1.80 o 
   6   4   0       10.15       12.75      3.40 o 
   7   4   0       19.72       19.28      2.70 o 
   8   4   0        0.14       -0.78      1.51 o 
   9   4   0       15.42       14.81      2.39 o 
   1   5   0     2149.84     2094.91     13.14 o 
   2   5   0       15.22       18.28      2.41 o 
   3   5   0      288.12      290.53      3.28 o 
   4   5   0       11.42       16.63      1.46 o 
   5   5   0       11.18       10.89      2.24 o 
   6   5   0       48.04       43.47      2.24 o 
   7   5   0        4.11        3.57      3.45 o 
   8   5   0       22.72       18.00      2.74 o 
   9   5   0       12.61       15.06      2.99 o 
   0   6   0      986.33      933.02      9.64 o 
   1   6   0      749.64      792.20      6.60 o 
   2   6   0       62.41       69.79      3.29 o 
   3   6   0        8.97       13.15      1.80 o 
   4   6   0      209.22      225.62      3.29 o 
   5   6   0        9.11        6.74      1.94 o 
   6   6   0        0.44        0.84      2.41 o 
   7   6   0       28.85       35.21      7.03 o 
   8   6   0        0.12       -1.05      1.90 o 
   9   6   0        0.19        2.64      2.61 o 
   1   7   0     2150.14     2111.13     14.57 o 
   2   7   0       69.47       75.50      2.65 o 
   3   7   0      101.68      106.61      2.68 o 
   4   7   0       68.43       65.82      2.51 o 
   5   7   0        0.14        0.78      2.09 o 
   6   7   0       46.38       53.78      4.03 o 
   7   7   0        8.24       10.63      3.00 o 
   8   7   0        0.00        0.22      2.85 o 
   9   7   0        4.34        6.93      3.24 o 
   0   8   0    10107.55    10050.85     86.16 o 
   1   8   0      117.71      125.39      2.97 o 
   2   8   0       47.16       51.17      2.82 o 
   3   8   0      330.30      350.43      4.28 o 
   4   8   0       53.94       58.22      3.37 o 
   5   8   0        1.17        1.28      1.62 o 
   6   8   0        1.14        0.79      1.50 o 
   7   8   0        0.25       -0.26      2.56 o 
   8   8   0        1.73        1.69      2.58 o 
   1   9   0      104.99      101.50      2.94 o 
   2   9   0       67.39       63.66      3.22 o 
   3   9   0        4.01        6.56      1.87 o 
   4   9   0       13.47       12.73      2.02 o 
   5   9   0        3.15        1.13      1.48 o 
   6   9   0        0.87       -0.61      1.91 o 
   7   9   0       16.14        6.34      3.69 o 
   8   9   0        2.20        0.26      4.74 o 
   0  10   0      194.04      197.10      6.82 o 
   1  10   0       26.04       23.21      2.46 o 
   2  10   0       32.24       35.32      3.71 o 
   3  10   0       70.29       70.92      3.54 o 
   4  10   0        4.92        6.32      2.29 o 
   5  10   0        0.46       -0.04      1.91 o 
   6  10   0        1.17       -0.28      1.53 o 
   7  10   0        0.43        4.02      3.41 o 
   8  10   0        2.26        2.20      4.43 o 
   1  11   0       37.38       41.49      3.22 o 
   2  11   0        8.04        6.92      2.29 o 
   3  11   0       47.13       49.05      2.54 o 
   4  11   0        0.15        1.63      1.58 o 
   5  11   0        0.01       -0.81      1.98 o 
   6  11   0       17.87       13.17      3.27 o 
   7  11   0       10.54        4.08      2.58 o 
   0  12   0     1347.81     1245.05     24.83 o 
   1  12   0      157.13      153.00      3.90 o 
   2  12   0       13.39       14.86      2.57 o 
   3  12   0        7.99        6.33      1.88 o 
   4  12   0        5.88        2.19      1.81 o 
   5  12   0        0.52        5.15      2.23 o 
   6  12   0        9.32        6.80      3.07 o 
   7  12   0        0.14        0.87      6.10 o 
   1  13   0       21.31       18.96      2.89 o 
   2  13   0        0.26        1.89      2.19 o 
   3  13   0       11.51       12.07      2.39 o 
   4  13   0        0.01        0.48      2.25 o 
   5  13   0       16.60       14.70      2.44 o 
   6  13   0        8.56        6.70      2.58 o 
   0  14   0      145.63      147.94      5.79 o 
   1  14   0       43.53       49.78      5.37 o 
   2  14   0        6.54        5.60      3.13 o 
   3  14   0        3.11        1.87      2.13 o 
   4  14   0       13.11       12.32      2.86 o 
   5  14   0        0.28       -0.94      2.10 o 
   6  14   0        0.32        2.27      4.60 o 
   1  15   0       60.41       65.35      4.66 o 
   2  15   0        7.76        7.06      3.07 o 
   3  15   0        0.19        2.89      2.53 o 
   4  15   0        0.59        1.28      2.64 o 
   5  15   0        1.83        2.56      2.21 o 
   0  16   0       25.98       30.96      5.56 o 
   1  16   0        8.87        7.26      3.44 o 
   2  16   0        4.18        2.48      2.85 o 
   3  16   0        0.85       -3.25      3.25 o 
   4  16   0        0.00        2.26      3.07 o 
   1  17   0       40.72       35.32      5.34 o 
   2  17   0        2.38        3.70      2.88 o 
   3  17   0        0.31        2.25      3.53 o 
   0  18   0       57.94       47.23     15.33 o 
  -9   1   1       55.06       69.13      3.74 o 
  -8   1   1        0.00       -1.53      1.92 o 
  -7   1   1       29.02       33.55      1.99 o 
  -6   1   1       47.30       52.74      3.05 o 
  -5   1   1        4.79        5.59      1.40 o 
  -4   1   1       20.99       20.66      0.98 o 
  -3   1   1        0.24        1.52      0.69 o 
  -2   1   1     1000.15      937.77      6.21 o 
  -1   1   1     4175.37     3859.41     26.35 o 
   1   1   1     6676.40     6178.19     33.34 o 
   2   1   1      117.48      105.95      2.06 o 
   3   1   1      258.79      254.84      3.03 o 
   4   1   1      237.21      243.53      2.93 o 
   5   1   1        0.30       -0.37      1.35 o 
   6   1   1       23.53       21.33      1.61 o 
   7   1   1       30.99       32.37      1.99 o 
   8   1   1        3.61        2.95      2.04 o 
   9   1   1        0.22       -0.30      2.00 o 
  -9   2   1        4.83        2.91      2.44 o 
  -8   2   1        1.19        0.35      1.47 o 
  -7   2   1      195.80      193.98      3.08 o 
  -6   2   1       35.11       33.87      1.83 o 
  -5   2   1       63.83       61.98      2.25 o 
  -4   2   1        0.00        0.84      1.05 o 
  -3   2   1      127.44      117.03      1.79 o 
  -2   2   1       11.41       10.68      1.12 o 
  -1   2   1      307.64      274.13      2.44 o 
   0   2   1       58.69       57.31      2.22 o 
   1   2   1     8526.11     7825.75     56.70 o 
   2   2   1      721.22      712.84      4.67 o 
   3   2   1      317.33      300.91      2.93 o 
   4   2   1     1717.03     1872.24     15.88 o 
   5   2   1       76.75       73.33      2.34 o 
   6   2   1       28.45       29.48      2.20 o 
   7   2   1       65.90       57.86      2.14 o 
   8   2   1       10.48        9.36      1.69 o 
   9   2   1        1.64        5.21      2.59 o 
  -9   3   1       21.69       23.14      3.00 o 
  -8   3   1        1.03        0.11      1.57 o 
  -7   3   1        0.10        0.72      1.42 o 
  -6   3   1      136.65      139.25      3.88 o 
  -5   3   1       53.64       48.86      2.38 o 
  -4   3   1       47.97       50.98      2.04 o 
  -3   3   1        7.04       13.36      1.70 o 
  -2   3   1       34.88       32.47      1.65 o 
  -1   3   1       94.54       93.61      1.83 o 
   0   3   1      214.72      214.00      2.16 o 
   1   3   1     8491.47     8021.08     42.29 o 
   2   3   1     1429.97     1355.01      7.68 o 
   3   3   1     1699.97     1733.22     11.68 o 
   4   3   1      121.33      121.75      2.74 o 
   5   3   1        3.15        3.68      2.03 o 
   6   3   1       32.48       31.30      2.60 o 
   7   3   1        3.17        3.38      1.43 o 
   8   3   1        3.98        4.52      2.04 o 
   9   3   1        0.01       -0.30      2.16 o 
  -9   4   1       15.67       17.07      3.03 o 
  -8   4   1        9.29        5.74      1.98 o 
  -7   4   1       49.97       50.69      2.48 o 
  -6   4   1        2.34        1.31      2.04 o 
  -5   4   1       16.83       21.67      1.78 o 
  -4   4   1      507.22      481.72      4.85 o 
  -3   4   1       12.48        9.18      1.67 o 
  -2   4   1      572.36      538.45      4.33 o 
  -1   4   1     4248.91     4052.46     23.95 o 
   0   4   1    64721.43    47996.16    664.44 o 
   1   4   1     2080.87     1922.94     10.80 o 
   2   4   1       31.25       27.33      1.39 o 
   3   4   1     2288.82     2417.51     13.71 o 
   4   4   1       22.85       22.44      1.66 o 
   5   4   1       34.73       41.97      2.83 o 
   6   4   1       11.19        8.85      3.16 o 
   7   4   1       89.19       94.97      2.64 o 
   8   4   1        3.72        5.30      1.91 o 
   9   4   1        6.13        7.23      2.24 o 
  -9   5   1        3.13        4.48      2.37 o 
  -8   5   1        0.35       -0.79      1.64 o 
  -7   5   1      102.62      111.93      3.83 o 
  -6   5   1       68.14       74.03      2.96 o 
  -5   5   1       26.49       29.89      2.19 o 
  -4   5   1       47.25       44.39      1.87 o 
  -3   5   1       32.88       31.05      1.41 o 
  -2   5   1      577.32      534.98      4.66 o 
  -1   5   1      964.96      927.76      5.88 o 
   0   5   1     3555.08     3455.44     20.70 o 
   1   5   1      124.41      125.74      1.99 o 
   2   5   1       64.45       55.26      1.53 o 
   3   5   1      354.48      340.99      3.14 o 
   4   5   1        4.07        3.95      1.15 o 
   5   5   1        0.35        1.64      1.94 o 
   6   5   1       11.52        9.98      2.04 o 
   7   5   1        8.76        8.06      2.66 o 
   8   5   1        0.55        2.01      1.90 o 
   9   5   1        0.57        2.57      2.24 o 
  -9   6   1        0.08       -0.52      2.55 o 
  -8   6   1        0.49        2.14      1.77 o 
  -7   6   1        0.01       -0.22      1.85 o 
  -6   6   1        0.16        0.83      1.65 o 
  -5   6   1       70.69       72.58      2.58 o 
  -4   6   1        0.01       -1.17      1.34 o 
  -3   6   1       17.71       17.58      1.60 o 
  -2   6   1      670.83      670.91      5.82 o 
  -1   6   1      395.25      391.47      3.52 o 
   0   6   1       30.21       30.60      1.62 o 
   1   6   1      499.99      456.23      3.89 o 
   2   6   1       44.38       42.42      1.82 o 
   3   6   1       80.85       84.81      2.06 o 
   4   6   1      127.42      139.26      2.55 o 
   5   6   1       19.38       18.14      2.61 o 
   6   6   1        7.30        5.93      1.82 o 
   7   6   1        1.33       -0.41      2.55 o 
   8   6   1        6.48        4.51      2.09 o 
   9   6   1        1.56        3.17      2.48 o 
  -9   7   1        3.20        3.64      2.97 o 
  -8   7   1        5.24        4.08      3.15 o 
  -7   7   1       29.84       36.91      4.87 o 
  -6   7   1      301.53      303.91      4.10 o 
  -5   7   1       12.99       15.55      2.48 o 
  -4   7   1       53.77       57.39      2.11 o 
  -3   7   1      235.63      222.15      5.35 o 
  -2   7   1       35.90       39.10      2.81 o 
  -1   7   1     1370.66     1384.44      9.10 o 
   0   7   1      954.27      900.44      7.21 o 
   1   7   1       75.64       58.04      3.31 o 
   2   7   1      232.96      217.54      3.10 o 
   3   7   1       90.81       99.87      2.48 o 
   4   7   1       88.40       96.82      2.64 o 
   5   7   1        9.19        6.46      1.72 o 
   6   7   1        0.45        1.34      2.44 o 
   7   7   1       14.52       11.11      4.14 o 
   8   7   1        3.58        0.12      1.92 o 
   9   7   1        4.08        2.80      6.35 o 
  -8   8   1        5.25        2.25      5.57 o 
  -7   8   1       14.11       10.99      3.07 o 
  -6   8   1       21.91       25.13      3.19 o 
  -5   8   1       12.86       12.93      2.12 o 
  -4   8   1       19.76       21.18      2.76 o 
  -3   8   1       11.40       12.50      2.15 o 
  -2   8   1       98.97      100.83      2.82 o 
  -1   8   1      281.96      276.98      3.33 o 
   0   8   1     4193.15     4162.09     27.82 o 
   1   8   1      288.93      278.48      4.09 o 
   2   8   1       25.87       24.64      2.04 o 
   3   8   1       94.41       98.73      2.58 o 
   4   8   1        9.95        9.43      2.10 o 
   5   8   1        0.06        0.69      1.53 o 
   6   8   1        0.03        1.36      2.28 o 
   7   8   1       15.61        8.39      4.96 o 
   8   8   1        0.03       -0.46      2.52 o 
  -8   9   1        8.26        4.27      2.96 o 
  -7   9   1        2.33        1.81      2.22 o 
  -6   9   1        3.63        0.92      2.26 o 
  -5   9   1        9.91        9.16      2.51 o 
  -4   9   1       18.79       18.97      2.75 o 
  -3   9   1       66.37       74.41      3.28 o 
  -2   9   1        0.02       -1.66      1.80 o 
  -1   9   1       85.09       84.80      2.65 o 
   0   9   1       53.08       54.68      2.84 o 
   1   9   1      415.94      410.92      4.86 o 
   2   9   1        0.16        0.77      1.93 o 
   3   9   1       18.44       18.43      2.19 o 
   4   9   1        1.78        1.88      1.69 o 
   5   9   1        0.45       -0.20      1.41 o 
   6   9   1       52.20       47.39      9.21 o 
   7   9   1        3.37        2.21      2.60 o 
   8   9   1        2.71        0.55      3.96 o 
  -8  10   1        1.83       -0.75      4.47 o 
  -7  10   1       15.16       16.52      3.52 o 
  -6  10   1        0.54        0.64      2.04 o 
  -5  10   1       56.84       59.30      5.50 o 
  -4  10   1       53.76       54.39      2.64 o 
  -3  10   1       36.18       39.10      2.64 o 
  -2  10   1       40.54       46.77      3.15 o 
  -1  10   1      330.04      343.43      4.78 o 
   0  10   1      275.24      258.69      4.54 o 
   1  10   1       63.43       63.64      3.69 o 
   2  10   1        4.86        4.89      2.76 o 
   3  10   1       30.79       32.51      2.65 o 
   4  10   1      178.79      187.39      3.21 o 
   5  10   1        8.90        7.64      2.07 o 
   6  10   1        0.42        0.85      1.59 o 
   7  10   1        0.00        0.51      2.85 o 
   8  10   1        9.16       -0.13      4.59 o 
  -7  11   1        1.13       -0.80      1.54 o 
  -6  11   1       38.65       42.31      3.55 o 
  -5  11   1        5.28        6.17      2.22 o 
  -4  11   1        4.65        2.61      1.97 o 
  -3  11   1        0.50        1.06      1.89 o 
  -2  11   1       23.39       24.74      2.58 o 
  -1  11   1      219.62      207.56      4.19 o 
   0  11   1       73.00       68.85      3.14 o 
   1  11   1      157.42      149.04      3.93 o 
   2  11   1        0.02       -0.18      2.36 o 
   3  11   1        1.00        3.46      2.28 o 
   4  11   1       15.59       15.90      2.10 o 
   5  11   1        2.05        1.21      1.80 o 
   6  11   1       37.74       35.83      6.29 o 
   7  11   1        0.72       -3.01      6.12 o 
  -7  12   1        2.47        3.66      2.07 o 
  -6  12   1        2.56        4.93      2.29 o 
  -5  12   1        1.63        1.19      1.96 o 
  -4  12   1        1.38        3.02      2.31 o 
  -3  12   1        2.71        1.62      1.93 o 
  -2  12   1       54.45       50.86      3.23 o 
  -1  12   1       23.13       24.05      2.76 o 
   0  12   1      380.96      378.68      5.84 o 
   1  12   1       87.06       84.21      4.83 o 
   2  12   1        2.53        2.01      1.82 o 
   3  12   1       67.24       71.74      2.65 o 
   4  12   1        0.81       -1.98      1.98 o 
   5  12   1        0.10        1.07      2.15 o 
   6  12   1        8.51        8.15      2.63 o 
   7  12   1        0.26       -3.04      5.68 o 
  -6  13   1       18.37       11.98      2.63 o 
  -5  13   1        0.21        4.42      3.59 o 
  -4  13   1        0.12        0.44      2.02 o 
  -3  13   1        4.55        4.75      2.22 o 
  -2  13   1       16.38       17.40      3.13 o 
  -1  13   1      165.11      175.51      4.95 o 
   0  13   1       19.47       16.03      2.66 o 
   1  13   1       34.67       24.90      2.87 o 
   2  13   1        0.11        1.90      2.26 o 
   3  13   1        5.42        6.62      2.19 o 
   4  13   1        5.64        7.46      2.01 o 
   5  13   1        0.51        1.87      2.40 o 
   6  13   1        1.30       -0.10      4.34 o 
  -6  14   1        0.45        3.28      2.73 o 
  -5  14   1        9.19        9.73      2.89 o 
  -4  14   1        3.23        4.44      2.39 o 
  -3  14   1        0.11        0.18      2.30 o 
  -2  14   1        0.47       -1.50      2.39 o 
  -1  14   1       14.16       13.20      2.92 o 
   0  14   1       71.04       68.83      3.80 o 
   1  14   1       21.95       16.99      2.76 o 
   2  14   1       20.72       17.09      3.24 o 
   3  14   1       19.84       22.08      2.75 o 
   4  14   1        4.12        5.31      2.54 o 
   5  14   1        0.53        3.14      2.56 o 
   6  14   1        4.70       -1.35      3.41 o 
  -5  15   1        0.04       -2.44      2.89 o 
  -4  15   1        7.05        4.86      2.50 o 
  -3  15   1       10.03        7.14      2.63 o 
  -2  15   1       12.83       11.86      2.75 o 
  -1  15   1        1.63       -0.66      2.20 o 
   0  15   1        0.21        0.22      2.40 o 
   1  15   1        6.27        3.49      3.25 o 
   2  15   1        0.16       -0.55      2.27 o 
   3  15   1        1.54        0.47      2.18 o 
   4  15   1        0.28       -0.16      2.29 o 
   5  15   1        0.14        2.45      3.57 o 
  -4  16   1        0.24        4.02      2.86 o 
  -3  16   1        0.02        2.42      2.43 o 
  -2  16   1        0.24        2.20      2.46 o 
  -1  16   1       12.75       12.17      3.97 o 
   0  16   1      213.27      199.91      5.73 o 
   1  16   1       10.21       10.58      2.89 o 
   2  16   1        6.64        6.97      3.09 o 
   3  16   1       18.45       19.03      2.81 o 
   4  16   1        3.56        6.61      3.22 o 
  -3  17   1        0.91        2.62      2.67 o 
  -2  17   1        5.35        5.16      4.18 o 
  -1  17   1       22.83       22.80      4.18 o 
   0  17   1        0.33        1.58      2.98 o 
   1  17   1        0.93        5.94      3.59 o 
   2  17   1        1.51       -0.43      2.43 o 
   3  17   1        2.18        2.24      3.39 o 
  -8   0   2        1.23        0.90      2.21 o 
  -7   0   2     1262.03     1262.99     13.99 o 
  -6   0   2      165.27      166.57      4.76 o 
  -5   0   2        3.96        4.76      2.01 o 
  -4   0   2      804.66      787.79     15.04 o 
  -3   0   2      576.97      501.28      7.30 o 
  -2   0   2      516.07      468.46      4.28 o 
  -1   0   2     3051.52     2824.34     24.26 o 
   1   0   2     4515.06     3931.33     77.25 o 
   2   0   2     1170.47     1172.00     11.30 o 
   3   0   2     6464.11     6817.83     89.68 o 
   4   0   2      288.66      272.16      5.44 o 
   5   0   2       75.60       78.93      4.17 o 
   6   0   2        3.40        2.47      2.12 o 
   7   0   2       35.38       38.29      4.32 o 
   8   0   2       28.10       17.43      3.22 o 
   9   0   2        4.83        7.35      5.16 o 
  -9   1   2        8.71        7.54      3.34 o 
  -8   1   2        5.48        6.20      1.70 o 
  -7   1   2       73.11       84.80      4.22 o 
  -6   1   2       77.20       72.85      2.30 o 
  -5   1   2       24.71       28.88      2.41 o 
  -4   1   2        0.01        1.40      0.99 o 
  -3   1   2      101.81      107.31      1.24 o 
  -2   1   2      747.41      701.24      5.33 o 
  -1   1   2     1157.73     1105.29     19.32 o 
   0   1   2     2040.73     1920.58     11.06 o 
   1   1   2     8114.79     7107.76     73.15 o 
   2   1   2       40.12       41.24      1.45 o 
   3   1   2     1297.27     1331.89      9.61 o 
   4   1   2      267.31      264.55      3.80 o 
   5   1   2       46.52       50.05      2.16 o 
   6   1   2       32.20       28.30      2.42 o 
   7   1   2        0.04        1.46      1.65 o 
   8   1   2       14.88       11.75      2.52 o 
   9   1   2        0.00       -3.08      3.08 o 
  -9   2   2        3.83        4.05      2.01 o 
  -8   2   2        0.01        1.05      1.76 o 
  -7   2   2       89.64      102.00      3.73 o 
  -6   2   2        7.79        9.16      1.67 o 
  -5   2   2      298.77      285.07      3.67 o 
  -4   2   2      169.54      166.11      1.74 o 
  -3   2   2       40.22       42.41      1.26 o 
  -2   2   2       19.91       16.92      0.78 o 
  -1   2   2     1280.07     1181.99      7.91 o 
   0   2   2       17.14       16.76      1.17 o 
   1   2   2     2771.11     2609.15     17.33 o 
   2   2   2      252.47      250.40      1.96 o 
   3   2   2      605.02      609.70      4.47 o 
   4   2   2     1325.11     1460.57     12.76 o 
   5   2   2        0.06       -0.89      1.26 o 
   6   2   2        4.02        4.15      1.71 o 
   7   2   2      112.89      108.20      3.03 o 
   8   2   2        0.18       -0.13      1.61 o 
   9   2   2        2.34       -1.11      2.20 o 
  -9   3   2       10.62        8.75      5.79 o 
  -8   3   2        8.59        8.68      1.74 o 
  -7   3   2       75.74       74.26      2.57 o 
  -6   3   2     1419.95     1456.09     11.83 o 
  -5   3   2       13.81       11.26      2.08 o 
  -4   3   2      110.54      108.68      2.15 o 
  -3   3   2       88.00       86.30      1.98 o 
  -2   3   2     1047.03      978.66      6.09 o 
  -1   3   2        8.74        9.13      1.08 o 
   0   3   2      821.36      745.03      4.70 o 
   1   3   2     6040.97     5650.88     29.10 o 
   2   3   2      309.68      323.71      3.53 o 
   3   3   2       73.78       90.86      1.86 o 
   4   3   2      258.23      279.76      3.10 o 
   5   3   2       12.81       13.71      1.52 o 
   6   3   2        6.17        5.86      1.54 o 
   7   3   2        2.96        1.52      1.59 o 
   8   3   2       14.37       14.81      1.90 o 
   9   3   2        2.37        3.65      2.50 o 
  -9   4   2        0.63        3.59      3.06 o 
  -8   4   2       14.75       16.25      1.73 o 
  -7   4   2      125.50      123.69      2.69 o 
  -6   4   2      115.20      119.82      3.10 o 
  -5   4   2        6.21        7.77      1.74 o 
  -4   4   2      299.79      290.45      3.41 o 
  -3   4   2        7.98        7.10      1.58 o 
  -2   4   2       38.08       35.47      1.25 o 
  -1   4   2      361.22      341.64      3.34 o 
   0   4   2       33.53       37.76      1.38 o 
   1   4   2      597.18      562.77      3.80 o 
   2   4   2       47.93       50.75      1.50 o 
   3   4   2      964.53      968.50      7.23 o 
   4   4   2        0.61        2.20      1.29 o 
   5   4   2       26.11       25.86      1.72 o 
   6   4   2       11.10        9.14      1.84 o 
   7   4   2        0.33        2.06      2.14 o 
   8   4   2        1.84        1.75      1.97 o 
   9   4   2        0.03        1.40      3.40 o 
  -9   5   2       18.08       28.99      6.91 o 
  -8   5   2        0.70       -0.85      1.41 o 
  -7   5   2       70.73       69.95      3.78 o 
  -6   5   2      346.22      338.41      5.20 o 
  -5   5   2       66.92       72.63      3.47 o 
  -4   5   2       96.79      104.75      3.38 o 
  -3   5   2       14.52       13.49      2.01 o 
  -2   5   2      672.23      638.33      4.54 o 
  -1   5   2       37.80       34.65      2.23 o 
   0   5   2        1.87        2.30      1.20 o 
   1   5   2     2276.47     2241.46     13.73 o 
   2   5   2       53.40       52.33      2.39 o 
   3   5   2        1.05        0.33      0.98 o 
   4   5   2       34.81       36.10      2.10 o 
   5   5   2       10.07        9.06      1.76 o 
   6   5   2        4.07        1.08      1.86 o 
   7   5   2        0.34       -0.11      1.59 o 
   8   5   2        1.40        3.24      1.79 o 
   9   5   2        2.62        1.83      3.16 o 
  -9   6   2        2.54       -0.25      3.58 o 
  -8   6   2        7.44        3.71      2.94 o 
  -7   6   2       51.15       50.88      4.75 o 
  -6   6   2        0.02       -0.73      2.00 o 
  -5   6   2      318.57      321.44      5.31 o 
  -4   6   2       86.47       89.05      2.96 o 
  -3   6   2       59.27       62.30      2.77 o 
  -2   6   2       24.66       23.22      1.60 o 
  -1   6   2      564.89      555.53      4.65 o 
   0   6   2        3.56        3.43      1.10 o 
   1   6   2      483.70      501.74      4.17 o 
   2   6   2       15.56       13.74      1.46 o 
   3   6   2      503.11      504.27      4.12 o 
   4   6   2     1056.19     1145.52     13.58 o 
   5   6   2        4.62        7.34      2.21 o 
   6   6   2       37.39       31.56      4.20 o 
   7   6   2      172.60      166.95      4.38 o 
   8   6   2        0.28       -0.36      2.25 o 
   9   6   2        0.00        1.97      3.64 o 
  -9   7   2        7.69       11.54      5.16 o 
  -8   7   2        5.41        3.95      3.94 o 
  -7   7   2       17.00       13.33      3.24 o 
  -6   7   2      177.81      188.11      3.92 o 
  -5   7   2        0.30       -0.73      2.00 o 
  -4   7   2        3.97        4.89      2.21 o 
  -3   7   2        1.18        2.21      1.29 o 
  -2   7   2       42.11       40.06      1.72 o 
  -1   7   2      146.96      144.53      2.57 o 
   0   7   2      193.41      178.51      3.41 o 
   1   7   2      141.80      151.55      2.51 o 
   2   7   2      119.43      117.48      2.49 o 
   3   7   2       59.84       62.58      2.02 o 
   4   7   2       10.49       15.34      1.60 o 
   5   7   2        5.23        3.36      2.05 o 
   6   7   2       19.46       13.62      2.40 o 
   7   7   2        2.97        1.51      2.10 o 
   8   7   2        1.27        0.01      4.18 o 
  -8   8   2       11.23        7.61      2.99 o 
  -7   8   2      102.25      106.32      5.37 o 
  -6   8   2        0.49        1.23      2.51 o 
  -5   8   2        2.08        1.16      2.36 o 
  -4   8   2        1.08        1.14      1.41 o 
  -3   8   2       29.34       30.79      1.98 o 
  -2   8   2      103.94       97.91      2.91 o 
  -1   8   2       50.98       46.98      2.23 o 
   0   8   2     1067.60     1097.36      8.81 o 
   1   8   2     1127.74     1104.57      8.15 o 
   2   8   2        0.00        0.87      1.36 o 
   3   8   2      295.02      313.01      3.65 o 
   4   8   2        4.36        5.06      1.69 o 
   5   8   2        1.96        0.82      0.94 o 
   6   8   2       36.11       36.03      6.96 o 
   7   8   2       12.54        9.22      3.43 o 
   8   8   2        0.57       -0.35      4.27 o 
  -8   9   2        0.88       -0.80      4.37 o 
  -7   9   2       87.46       94.80      3.77 o 
  -6   9   2      123.93      134.00      4.09 o 
  -5   9   2        9.67       12.57      2.86 o 
  -4   9   2       24.85       21.98      2.36 o 
  -3   9   2        0.10        0.40      1.84 o 
  -2   9   2       64.47       66.12      3.79 o 
  -1   9   2      390.77      397.88      4.73 o 
   0   9   2      455.64      451.44      5.91 o 
   1   9   2       38.96       43.43      3.07 o 
   2   9   2       38.55       36.82      2.26 o 
   3   9   2      126.77      130.45      2.68 o 
   4   9   2       55.02       54.47      2.23 o 
   5   9   2        0.02        1.75      1.42 o 
   6   9   2       12.45        8.47      2.49 o 
   7   9   2        7.80        3.15      3.18 o 
   8   9   2        0.05        0.85      5.72 o 
  -8  10   2        8.18        7.10      3.35 o 
  -7  10   2        6.81        7.37      2.42 o 
  -6  10   2        1.66        1.39      1.90 o 
  -5  10   2        1.48        1.95      1.82 o 
  -4  10   2       21.34       23.40      2.31 o 
  -3  10   2       20.10       21.89      2.18 o 
  -2  10   2       25.50       30.72      2.56 o 
  -1  10   2        3.79        3.32      2.45 o 
   0  10   2        1.26        1.96      1.84 o 
   1  10   2      169.70      166.63      4.43 o 
   2  10   2       39.87       39.34      2.63 o 
   3  10   2        4.75        5.88      1.72 o 
   4  10   2        0.22        1.28      1.29 o 
   5  10   2        4.60        2.74      1.62 o 
   6  10   2       19.15       20.00      4.08 o 
   7  10   2        0.12       -1.37      3.44 o 
  -7  11   2        1.47        3.21      2.80 o 
  -6  11   2      124.85      138.29      3.58 o 
  -5  11   2       17.73       31.30      3.77 o 
  -4  11   2       27.67       30.61      2.45 o 
  -3  11   2        6.10        6.71      2.27 o 
  -2  11   2       58.04       62.91      2.55 o 
  -1  11   2       42.47       43.71      2.55 o 
   0  11   2       58.02       55.58      3.00 o 
   1  11   2      335.01      320.08      6.14 o 
   2  11   2        7.21        5.53      1.89 o 
   3  11   2       14.40       11.04      2.54 o 
   4  11   2        3.35        2.17      2.00 o 
   5  11   2        0.10        1.39      1.72 o 
   6  11   2        7.76        4.16      2.42 o 
   7  11   2        9.70       10.07      5.71 o 
  -7  12   2       20.89       10.07      3.95 o 
  -6  12   2        5.91        5.89      2.49 o 
  -5  12   2       25.97       21.40      3.18 o 
  -4  12   2        3.34        6.12      2.73 o 
  -3  12   2        1.13        1.23      1.95 o 
  -2  12   2        4.04        5.80      2.47 o 
  -1  12   2        2.97        1.64      2.26 o 
   0  12   2      351.54      353.29      5.84 o 
   1  12   2        0.82        2.25      2.37 o 
   2  12   2       40.75       43.89      3.11 o 
   3  12   2       94.93       95.41      3.94 o 
   4  12   2       13.94       16.14      2.66 o 
   5  12   2        4.73        5.34      2.20 o 
   6  12   2        7.07        8.48      6.98 o 
   7  12   2        0.12       -7.19      7.23 o 
  -6  13   2        0.64       -2.58      2.58 o 
  -5  13   2        0.58        3.90      2.79 o 
  -4  13   2        4.13        4.02      2.08 o 
  -3  13   2        1.10        1.70      2.29 o 
  -2  13   2       20.32       19.46      2.83 o 
  -1  13   2       59.80       55.26      3.50 o 
   0  13   2        4.87        3.66      2.84 o 
   1  13   2       31.94       30.37      2.91 o 
   2  13   2        2.51        2.11      2.37 o 
   3  13   2        2.95        0.93      2.47 o 
   4  13   2        0.62        1.03      2.24 o 
   5  13   2        0.00        3.49      2.98 o 
   6  13   2        4.72        3.26      5.52 o 
  -6  14   2        0.86        2.05      2.62 o 
  -5  14   2       10.50       14.47      3.56 o 
  -4  14   2       23.82       16.39      2.79 o 
  -3  14   2        8.48        3.87      2.51 o 
  -2  14   2        0.00       -2.32      2.32 o 
  -1  14   2       14.17       11.84      2.92 o 
   0  14   2        0.16        0.68      2.17 o 
   1  14   2       49.55       49.43      4.26 o 
   2  14   2        0.10        0.24      2.81 o 
   3  14   2       30.22       28.26      3.50 o 
   4  14   2       32.30       32.29      5.83 o 
   5  14   2        0.24        2.19      6.45 o 
  -5  15   2       11.11       14.74      3.07 o 
  -4  15   2        2.31        0.78      2.11 o 
  -3  15   2        0.00        0.58      2.32 o 
  -2  15   2        0.54        2.01      2.68 o 
  -1  15   2        1.71        4.70      2.72 o 
   0  15   2        0.00       -2.15      3.29 o 
   1  15   2        2.14        7.12      2.82 o 
   2  15   2        2.14        2.76      2.38 o 
   3  15   2        1.83        0.56      2.39 o 
   4  15   2        2.86        3.68      2.32 o 
   5  15   2        0.12        0.99      3.58 o 
  -4  16   2        0.42        2.81      2.77 o 
  -3  16   2        0.02        0.20      2.95 o 
  -2  16   2        7.44        5.12      3.16 o 
  -1  16   2       17.80       20.45      3.60 o 
   0  16   2        2.93        1.95      3.17 o 
   1  16   2       31.77       36.46      3.44 o 
   2  16   2        7.57        7.86      2.71 o 
   3  16   2        2.23        3.51      2.66 o 
   4  16   2        0.77        6.38      4.47 o 
  -3  17   2        0.01        3.51      2.66 o 
  -2  17   2        0.01        2.49      2.90 o 
  -1  17   2        2.20       -0.54      2.90 o 
   0  17   2        5.15        1.49      2.84 o 
   1  17   2        0.10        4.77      3.43 o 
   2  17   2        9.17        9.71      3.03 o 
  -9   1   3        0.80        9.18      4.27 o 
  -8   1   3        0.15        1.42      0.96 o 
  -7   1   3      233.61      239.27      3.23 o 
  -6   1   3     2430.88     2419.61     18.50 o 
  -5   1   3       27.78       28.50      1.24 o 
  -4   1   3      271.27      294.56      4.66 o 
  -3   1   3      158.33      157.00      2.29 o 
  -2   1   3     1948.46     1936.73     15.22 o 
  -1   1   3      123.22      124.71      1.83 o 
   0   1   3      160.96      150.16      2.75 o 
   1   1   3     1178.83     1095.81     13.10 o 
   2   1   3      291.22      297.30      2.96 o 
   3   1   3      658.07      711.57      6.16 o 
   4   1   3       23.38       24.10      1.82 o 
   5   1   3       34.98       37.35      2.05 o 
   6   1   3       54.26       52.51      3.71 o 
   7   1   3       13.31       12.53      1.72 o 
   8   1   3        0.52        1.57      1.68 o 
   9   1   3        1.68        2.54      2.69 o 
  -9   2   3        4.02        2.90      5.52 o 
  -8   2   3       39.98       50.01      5.47 o 
  -7   2   3        8.22        7.27      1.59 o 
  -6   2   3      164.14      152.31      8.43 o 
  -5   2   3      546.42      539.10      6.45 o 
  -4   2   3      388.04      388.91      3.85 o 
  -3   2   3      269.72      264.36      2.86 o 
  -2   2   3      652.07      605.86      6.19 o 
  -1   2   3     2414.66     2237.96     12.88 o 
   0   2   3       11.20       13.87      1.20 o 
   1   2   3      967.88      910.51      8.13 o 
   2   2   3      179.72      158.75      2.44 o 
   3   2   3      160.41      185.77      2.08 o 
   4   2   3     1113.53     1269.25      8.91 o 
   5   2   3       13.46       16.17      1.92 o 
   6   2   3       46.33       45.86      2.59 o 
   7   2   3      282.87      260.35      4.86 o 
   8   2   3        1.42        1.67      2.30 o 
   9   2   3        0.44       -0.42      2.99 o 
  -9   3   3        4.95        8.47      3.30 o 
  -8   3   3        2.17        3.16      1.26 o 
  -7   3   3        6.75        7.72      2.25 o 
  -6   3   3      508.87      534.31      7.19 o 
  -5   3   3        0.29       -0.24      0.69 o 
  -4   3   3      195.96      211.56      3.05 o 
  -3   3   3       58.16       54.44      1.24 o 
  -2   3   3      356.09      341.33      3.33 o 
  -1   3   3        9.24        9.22      1.12 o 
   0   3   3      264.76      243.92      2.49 o 
   1   3   3      470.58      458.46      4.61 o 
   2   3   3        2.94        1.99      1.55 o 
   3   3   3       44.14       44.98      1.20 o 
   4   3   3      102.43      101.37      2.03 o 
   5   3   3       27.42       26.49      2.03 o 
   6   3   3        7.25        4.00      1.78 o 
   7   3   3       23.94       22.70      2.56 o 
   8   3   3       22.43       16.55      2.10 o 
   9   3   3        0.43        5.68      2.84 o 
  -9   4   3        0.14       -1.05      4.29 o 
  -8   4   3        0.05       -1.29      3.05 o 
  -7   4   3     1031.58     1052.66     14.41 o 
  -6   4   3      251.18      248.45      3.17 o 
  -5   4   3       32.17       34.32      1.51 o 
  -4   4   3       15.06       20.77      1.59 o 
  -3   4   3       90.62      104.33      2.07 o 
  -2   4   3      396.73      380.85      4.10 o 
  -1   4   3      477.44      453.26      3.67 o 
   0   4   3     2060.73     1940.87     17.99 o 
   1   4   3      435.98      398.90      4.58 o 
   2   4   3      307.51      295.32      4.18 o 
   3   4   3     1622.44     1709.17     10.91 o 
   4   4   3       45.49       50.86      1.52 o 
   5   4   3        3.70        3.08      1.51 o 
   6   4   3        5.60        2.21      1.98 o 
   7   4   3        0.52       -1.23      2.23 o 
   8   4   3       18.37       14.45      2.19 o 
   9   4   3        2.77        3.48      3.75 o 
  -9   5   3        5.72        2.51      4.39 o 
  -8   5   3        2.41        3.17      3.09 o 
  -7   5   3       28.67       28.98      1.65 o 
  -6   5   3      153.01      143.80      3.78 o 
  -5   5   3        6.15        9.07      2.13 o 
  -4   5   3       31.61       27.77      1.56 o 
  -3   5   3      103.81       91.95      2.30 o 
  -2   5   3        0.01        0.26      1.07 o 
  -1   5   3       36.96       41.53      1.89 o 
   0   5   3        5.47        6.12      1.33 o 
   1   5   3      328.42      302.41      2.88 o 
   2   5   3        0.52        0.67      0.57 o 
   3   5   3      447.29      486.97      7.07 o 
   4   5   3      219.11      219.01      3.78 o 
   5   5   3        0.00       -0.63      1.38 o 
   6   5   3       53.35       55.23      2.42 o 
   7   5   3        2.06        3.33      2.04 o 
   8   5   3        4.95        0.40      1.81 o 
   9   5   3        3.62        3.03      3.66 o 
  -9   6   3        5.34        3.97      5.43 o 
  -8   6   3       14.02        8.94      4.45 o 
  -7   6   3       63.68       64.63      3.34 o 
  -6   6   3        0.93        0.03      1.44 o 
  -5   6   3       33.19       32.24      2.10 o 
  -4   6   3      240.91      230.31      3.06 o 
  -3   6   3        4.60        6.64      1.67 o 
  -2   6   3       93.48       90.12      2.14 o 
  -1   6   3       14.15       14.03      1.98 o 
   0   6   3        1.98        0.17      0.98 o 
   1   6   3      675.48      664.14      4.93 o 
   2   6   3      578.28      561.22      4.35 o 
   3   6   3      105.63      105.38      1.55 o 
   4   6   3        2.79        4.24      1.58 o 
   5   6   3       31.82       32.67      1.84 o 
   6   6   3        0.67        1.08      1.65 o 
   7   6   3       54.44       46.20      2.74 o 
   8   6   3        7.50        6.36      6.38 o 
  -9   7   3        0.50        1.39      3.85 o 
  -8   7   3        2.19        2.34      2.48 o 
  -7   7   3       94.03       85.60      2.67 o 
  -6   7   3      487.98      512.19      6.71 o 
  -5   7   3       20.75       25.12      2.16 o 
  -4   7   3       25.95       27.62      1.68 o 
  -3   7   3      354.62      358.19      5.32 o 
  -2   7   3      394.40      385.33      3.81 o 
  -1   7   3       40.20       41.49      1.80 o 
   0   7   3       13.27       18.08      2.51 o 
   1   7   3     2151.14     2099.48     14.08 o 
   2   7   3      273.08      278.61      3.18 o 
   3   7   3        1.11        0.06      0.97 o 
   4   7   3        0.31       -1.15      2.53 o 
   5   7   3        0.53       -1.16      1.53 o 
   6   7   3       35.64       35.69      2.03 o 
   7   7   3        3.33        1.01      1.97 o 
   8   7   3       18.05        5.89      7.14 o 
  -8   8   3       15.92        8.82      4.00 o 
  -7   8   3      115.53      108.62      3.39 o 
  -6   8   3       28.45       27.85      2.06 o 
  -5   8   3       14.44       12.84      1.99 o 
  -4   8   3       63.39       68.28      2.73 o 
  -3   8   3       38.12       31.02      1.96 o 
  -2   8   3        7.26        7.23      1.89 o 
  -1   8   3       38.07       37.19      2.15 o 
   0   8   3       53.70       54.14      2.17 o 
   1   8   3        0.12        0.41      1.48 o 
   2   8   3       31.48       38.66      1.97 o 
   3   8   3      391.01      389.47      3.92 o 
   4   8   3        0.32        0.40      0.99 o 
   5   8   3       33.88       31.64      2.32 o 
   6   8   3        1.99        3.26      1.46 o 
   7   8   3        5.77        0.06      3.58 o 
   8   8   3        0.21       -4.94      5.95 o 
  -8   9   3        0.17       -0.42      2.68 o 
  -7   9   3       59.55       60.64      2.86 o 
  -6   9   3      114.89      111.91      3.41 o 
  -5   9   3        0.14       -0.02      1.74 o 
  -4   9   3       18.95       19.40      2.11 o 
  -3   9   3        0.94        0.37      1.82 o 
  -2   9   3       15.31       12.23      2.29 o 
  -1   9   3      152.38      162.46      3.46 o 
   0   9   3       49.94       56.07      2.43 o 
   1   9   3      258.29      260.59      4.11 o 
   2   9   3        1.67        2.64      1.72 o 
   3   9   3        1.92        2.08      1.43 o 
   4   9   3        7.38        6.40      1.32 o 
   5   9   3        9.74        8.60      2.34 o 
   6   9   3        2.37        4.18      1.48 o 
   7   9   3       10.08        1.51      7.03 o 
   8   9   3        0.49        0.26      4.78 o 
  -8  10   3        0.02       -0.88      2.88 o 
  -7  10   3        0.19       -2.37      2.39 o 
  -6  10   3        4.54        4.94      2.28 o 
  -5  10   3        6.85        6.47      2.01 o 
  -4  10   3       27.86       27.19      2.11 o 
  -3  10   3       64.92       63.03      3.37 o 
  -2  10   3       14.11       20.93      2.77 o 
  -1  10   3        4.81        3.04      1.95 o 
   0  10   3       66.33       61.92      3.15 o 
   1  10   3      176.91      178.66      4.34 o 
   2  10   3        8.29        6.50      1.85 o 
   3  10   3      103.57      102.47      2.77 o 
   4  10   3       92.24       92.28      3.64 o 
   5  10   3        1.42        0.39      0.85 o 
   6  10   3        6.03        6.76      3.86 o 
   7  10   3      130.03      162.47     10.11 o 
  -7  11   3       35.61       39.57      3.71 o 
  -6  11   3      151.65      161.09      7.32 o 
  -5  11   3        5.17        4.91      2.29 o 
  -4  11   3        5.77        5.56      2.37 o 
  -3  11   3       30.52       32.66      2.43 o 
  -2  11   3       13.89       11.68      2.23 o 
  -1  11   3       82.49       89.44      3.22 o 
   0  11   3       14.32       17.89      2.56 o 
   1  11   3        3.87        4.80      2.60 o 
   2  11   3        1.74        1.59      1.86 o 
   3  11   3        0.10        0.33      1.59 o 
   4  11   3        0.00        1.76      1.44 o 
   5  11   3        2.52        1.53      1.44 o 
   6  11   3        4.60        4.50      4.45 o 
   7  11   3        0.75       -1.34      5.84 o 
  -7  12   3       31.99       29.42      3.89 o 
  -6  12   3        7.83        6.92      3.11 o 
  -5  12   3        0.97        0.30      2.06 o 
  -4  12   3       14.82       15.58      2.48 o 
  -3  12   3        0.00        0.60      1.66 o 
  -2  12   3        0.38        1.34      2.08 o 
  -1  12   3       23.76       27.59      2.50 o 
   0  12   3       10.95        9.06      2.58 o 
   1  12   3      135.88      138.66      3.89 o 
   2  12   3       18.11       18.28      2.37 o 
   3  12   3        5.10        2.82      2.14 o 
   4  12   3        1.23       -0.75      1.69 o 
   5  12   3        1.19        1.91      3.43 o 
   6  12   3        0.73        3.93      3.85 o 
  -6  13   3       71.84       72.48      4.71 o 
  -5  13   3        1.00        2.37      2.00 o 
  -4  13   3        2.46        2.98      2.03 o 
  -3  13   3        2.16        1.55      2.24 o 
  -2  13   3       11.29        9.09      2.31 o 
  -1  13   3        0.01        1.29      2.63 o 
   0  13   3       46.92       42.70      2.94 o 
   1  13   3        1.34       -0.59      2.19 o 
   2  13   3       61.76       69.54      3.81 o 
   3  13   3       20.51       22.35      2.93 o 
   4  13   3       17.39       10.46      2.27 o 
   5  13   3        1.52        0.39      5.21 o 
   6  13   3       15.29        8.99      6.57 o 
  -6  14   3        0.71        4.96      3.51 o 
  -5  14   3        0.02        0.22      2.39 o 
  -4  14   3       14.22        7.94      3.21 o 
  -3  14   3        3.49        4.53      2.63 o 
  -2  14   3        0.01       -0.83      2.25 o 
  -1  14   3        0.27        0.37      2.69 o 
   0  14   3       28.09       22.98      2.72 o 
   1  14   3        0.31        2.24      2.33 o 
   2  14   3        5.18        4.49      3.08 o 
   3  14   3        4.21        1.23      2.42 o 
   4  14   3        1.00        4.15      5.20 o 
   5  14   3        1.02        5.88      5.88 o 
  -5  15   3        0.37       -0.75      3.07 o 
  -4  15   3        1.31        1.92      3.10 o 
  -3  15   3        3.08        1.94      2.28 o 
  -2  15   3        7.10        3.91      3.24 o 
  -1  15   3       12.85       10.08      2.79 o 
   0  15   3       41.49       40.11      3.36 o 
   1  15   3       62.24       64.07      3.77 o 
   2  15   3        1.99        2.53      2.79 o 
   3  15   3        2.06        3.01      3.01 o 
   4  15   3        0.73        0.61      4.70 o 
   5  15   3        0.57        8.66     18.55 o 
  -4  16   3        0.27        1.45      2.54 o 
  -3  16   3        1.37        0.37      2.45 o 
  -2  16   3        0.36        2.88      3.17 o 
  -1  16   3        1.76        1.64      2.54 o 
   0  16   3        0.08        2.27      3.00 o 
   1  16   3       15.51       17.72      2.93 o 
   2  16   3        0.53        1.07      2.36 o 
   3  16   3       12.39       13.24      4.44 o 
   4  16   3        1.92        5.05     10.62 o 
  -3  17   3        1.31        4.21      4.38 o 
  -2  17   3        2.57        2.98      3.02 o 
  -1  17   3        8.74        1.12      3.48 o 
   0  17   3        0.00       -3.50      3.50 o 
   1  17   3       15.55       11.97      3.21 o 
   2  17   3       33.28       29.20      3.53 o 
  -9   0   4        0.15        3.67      6.17 o 
  -8   0   4        0.44        0.60      3.65 o 
  -7   0   4      528.40      559.71     14.04 o 
  -6   0   4      487.18      484.87     12.18 o 
  -5   0   4        0.05       -3.29      3.52 o 
  -4   0   4      528.38      623.81     11.38 o 
  -3   0   4     4205.38     4485.17     56.82 o 
  -2   0   4     3045.67     2994.13     28.51 o 
  -1   0   4     1209.29     1100.07     11.16 o 
   0   0   4     1775.69     1635.92     16.81 o 
   1   0   4      122.59      120.02      3.77 o 
   2   0   4      682.47      664.58      7.50 o 
   3   0   4      183.29      213.42      4.85 o 
   4   0   4        2.52        5.44      3.95 o 
   5   0   4        2.83        4.30      3.62 o 
   6   0   4        1.50        0.57      1.59 o 
   7   0   4        6.62        2.34      2.46 o 
   8   0   4       19.94        8.54      2.80 o 
   9   0   4        0.00        1.03      2.69 o 
  -9   1   4        1.86        4.31      4.61 o 
  -8   1   4        3.53        5.93      5.79 o 
  -7   1   4       46.99       49.30      3.96 o 
  -6   1   4      179.99      197.51      5.70 o 
  -5   1   4      419.87      416.09      6.92 o 
  -4   1   4       68.89       75.78      2.15 o 
  -3   1   4      536.51      562.48      5.20 o 
  -2   1   4      747.09      734.66      6.43 o 
  -1   1   4      528.08      496.60      4.04 o 
   0   1   4      244.77      205.59      2.58 o 
   1   1   4      162.75      136.27      2.13 o 
   2   1   4      656.28      649.41      5.04 o 
   3   1   4       25.69       28.30      1.54 o 
   4   1   4        0.76        0.24      1.65 o 
   5   1   4        3.41        2.36      1.45 o 
   6   1   4        0.68        0.45      1.72 o 
   7   1   4       32.21       30.51      1.98 o 
   8   1   4        9.70        4.86      1.91 o 
   9   1   4        3.54        3.65      2.24 o 
  -9   2   4        5.64        3.39      3.02 o 
  -8   2   4        0.59        3.77      4.12 o 
  -7   2   4        1.25        0.35      2.77 o 
  -6   2   4      374.36      376.05      6.47 o 
  -5   2   4        0.09       -0.70      1.36 o 
  -4   2   4       51.31       48.85      2.52 o 
  -3   2   4     1736.12     1820.63     13.44 o 
  -2   2   4      141.27      108.45      1.57 o 
  -1   2   4       41.09       42.44      1.60 o 
   0   2   4       17.00       13.71      1.05 o 
   1   2   4      419.81      404.10      2.97 o 
   2   2   4       39.36       43.13      1.50 o 
   3   2   4       49.32       41.49      1.73 o 
   4   2   4        7.87       12.34      1.40 o 
   5   2   4        9.65       11.22      1.88 o 
   6   2   4       16.69       15.93      2.46 o 
   7   2   4      104.89       96.14      3.36 o 
   8   2   4        6.11        5.57      1.67 o 
   9   2   4        0.10        1.31      2.54 o 
  -9   3   4        2.24        3.63      4.62 o 
  -8   3   4        3.79        7.78      3.87 o 
  -7   3   4      189.29      189.06      5.02 o 
  -6   3   4      486.44      479.53      7.79 o 
  -5   3   4       34.22       34.61      2.00 o 
  -4   3   4      188.23      182.98      2.99 o 
  -3   3   4     2954.32     3074.17     51.04 o 
  -2   3   4      430.39      428.76      5.31 o 
  -1   3   4        5.47        5.54      1.00 o 
   0   3   4        0.02        0.49      0.85 o 
   1   3   4       15.16       16.05      0.63 o 
   2   3   4       30.38       27.23      2.49 o 
   3   3   4       19.39       20.37      0.90 o 
   4   3   4      141.12      145.41      2.04 o 
   5   3   4        0.76        2.00      1.43 o 
   6   3   4       76.17       68.87      2.31 o 
   7   3   4        3.56        6.30      1.86 o 
   8   3   4        0.06        0.01      1.35 o 
   9   3   4        0.62        3.48      4.38 o 
  -9   4   4        2.71        2.90      5.11 o 
  -8   4   4        5.58        1.74      3.22 o 
  -7   4   4       10.31        8.42      3.54 o 
  -6   4   4       13.97       14.17      2.71 o 
  -5   4   4        0.87        0.00      1.57 o 
  -4   4   4       46.04       51.84      2.42 o 
  -3   4   4      138.84      143.15      4.82 o 
  -2   4   4       91.75       91.68      2.06 o 
  -1   4   4      436.65      405.37      3.75 o 
   0   4   4       11.54       10.89      1.45 o 
   1   4   4       41.44       39.50      0.98 o 
   2   4   4      326.92      303.83      5.37 o 
   3   4   4        1.48        2.20      2.05 o 
   4   4   4        2.49        4.10      0.96 o 
   5   4   4        0.73       -0.62      1.27 o 
   6   4   4        5.57        5.96      1.78 o 
   7   4   4        4.07        2.15      2.06 o 
   8   4   4        0.47        3.70      2.36 o 
   9   4   4        4.17        4.12      2.97 o 
  -9   5   4        0.14       -2.71      4.74 o 
  -8   5   4        0.31        1.99      3.64 o 
  -7   5   4      212.85      198.85      4.29 o 
  -6   5   4      941.82      924.93      8.83 o 
  -5   5   4       61.95       65.16      3.82 o 
  -4   5   4       56.60       60.95      2.15 o 
  -3   5   4       82.12       96.54      2.33 o 
  -2   5   4      103.70      102.95      2.58 o 
  -1   5   4       87.70       86.12      2.05 o 
   0   5   4       56.23       51.34      1.64 o 
   1   5   4       42.60       33.95      2.70 o 
   2   5   4       89.80       88.38      2.71 o 
   3   5   4      262.57      258.53      4.47 o 
   4   5   4       17.63       20.58      0.98 o 
   5   5   4       67.56       71.87      1.78 o 
   6   5   4       60.93       60.00      3.69 o 
   7   5   4       38.59       34.38      2.65 o 
   8   5   4        2.59        1.81      3.52 o 
  -9   6   4        1.04       -0.02      4.04 o 
  -8   6   4        5.71        6.44      2.65 o 
  -7   6   4        9.80       10.36      2.38 o 
  -6   6   4      263.77      264.74      4.55 o 
  -5   6   4        0.10        0.88      0.92 o 
  -4   6   4        0.04       -0.53      1.16 o 
  -3   6   4      859.44      891.46      7.47 o 
  -2   6   4        5.94        5.72      1.77 o 
  -1   6   4      139.45      128.39      2.61 o 
   0   6   4       10.65       12.96      1.91 o 
   1   6   4      128.98      124.29      2.38 o 
   2   6   4       91.48       88.91      1.58 o 
   3   6   4       32.56       31.98      2.70 o 
   4   6   4       54.76       56.36      3.20 o 
   5   6   4        3.47        3.56      1.17 o 
   6   6   4       10.80        8.18      1.74 o 
   7   6   4      150.57      131.55      5.39 o 
   8   6   4        2.58        1.38      4.86 o 
  -9   7   4        0.71        5.98      5.28 o 
  -8   7   4        4.37        8.43      4.09 o 
  -7   7   4       41.67       48.25      4.08 o 
  -6   7   4      240.27      236.30      4.46 o 
  -5   7   4        0.62        1.70      1.28 o 
  -4   7   4      124.83      128.19      2.74 o 
  -3   7   4       91.59       90.15      2.71 o 
  -2   7   4        3.68        4.97      1.68 o 
  -1   7   4        0.84       -0.02      1.22 o 
   0   7   4       74.06       76.01      2.43 o 
   1   7   4       59.80       54.17      2.60 o 
   2   7   4       26.22       24.34      1.22 o 
   3   7   4       27.46       28.51      3.44 o 
   4   7   4       32.35       43.17      5.41 o 
   5   7   4        9.58        6.72      3.34 o 
   6   7   4       16.56       17.57      1.21 o 
   7   7   4        9.22        0.83      3.77 o 
   8   7   4        2.77        1.72      6.52 o 
  -8   8   4        1.26        2.03      2.77 o 
  -7   8   4      208.90      196.45      5.00 o 
  -6   8   4      257.29      263.00      4.00 o 
  -5   8   4        0.01       -1.91      1.91 o 
  -4   8   4       13.68       12.24      2.18 o 
  -3   8   4      101.65      102.32      2.55 o 
  -2   8   4      153.44      146.16      3.79 o 
  -1   8   4        8.41       11.51      1.84 o 
   0   8   4      542.52      546.76      5.62 o 
   1   8   4        4.59        5.50      1.64 o 
   2   8   4       69.87       68.85      3.77 o 
   3   8   4       68.88       62.09      3.11 o 
   4   8   4        7.58        6.18      2.73 o 
   5   8   4        0.06        1.50      2.35 o 
   6   8   4        0.17        0.78      4.12 o 
   7   8   4        2.15        1.77      5.26 o 
   8   8   4       21.78        9.68     11.29 o 
  -8   9   4        5.32        6.49      2.93 o 
  -7   9   4       31.78       29.16      3.83 o 
  -6   9   4      150.82      147.73      3.86 o 
  -5   9   4        5.12        3.84      1.86 o 
  -4   9   4        1.13        0.71      1.75 o 
  -3   9   4       65.48       75.11      2.55 o 
  -2   9   4      112.34      119.42      3.65 o 
  -1   9   4       46.29       46.93      2.57 o 
   0   9   4       13.49       14.62      1.68 o 
   1   9   4       12.34        7.65      1.91 o 
   2   9   4       62.57       61.27      3.49 o 
   3   9   4      106.82      108.00      2.38 o 
   4   9   4       43.01       53.95      4.03 o 
   5   9   4       14.99       12.61      3.55 o 
   6   9   4       33.13       31.91     10.73 o 
   7   9   4        1.74        0.56      4.19 o 
  -8  10   4        2.29        6.15      2.64 o 
  -7  10   4       19.73       14.82      4.21 o 
  -6  10   4        9.88        8.16      2.18 o 
  -5  10   4        2.02        4.75      2.36 o 
  -4  10   4       54.88       54.07      2.90 o 
  -3  10   4        5.40        6.45      2.26 o 
  -2  10   4        7.20        5.53      2.64 o 
  -1  10   4       29.28       37.28      2.71 o 
   0  10   4       28.46       32.23      2.10 o 
   1  10   4        8.55        7.34      2.29 o 
   2  10   4       38.90       40.36      2.33 o 
   3  10   4       14.17       16.17      1.59 o 
   4  10   4        0.84       -0.26      0.69 o 
   5  10   4        2.39        5.81      3.75 o 
   6  10   4        0.43        2.52      3.67 o 
   7  10   4        0.57       -1.39      5.45 o 
  -7  11   4       16.64       10.43      3.61 o 
  -6  11   4       28.08       31.58      2.81 o 
  -5  11   4        0.00       -1.57      2.65 o 
  -4  11   4        0.29        0.33      1.76 o 
  -3  11   4      184.29      183.48      5.20 o 
  -2  11   4       38.23       35.41      2.99 o 
  -1  11   4        4.13        3.72      2.15 o 
   0  11   4       85.34       87.82      3.50 o 
   1  11   4      103.57      100.11      3.86 o 
   2  11   4       51.82       59.88      4.04 o 
   3  11   4        1.76        2.65      1.66 o 
   4  11   4       17.82       19.07      1.70 o 
   5  11   4        3.82        9.52      3.63 o 
   6  11   4        5.51        5.21      3.78 o 
   7  11   4        0.56        3.05      6.85 o 
  -7  12   4       59.62       60.75      4.49 o 
  -6  12   4        9.60        9.43      2.38 o 
  -5  12   4       16.16       13.46      2.36 o 
  -4  12   4        0.40        1.75      2.01 o 
  -3  12   4        0.32        1.26      2.43 o 
  -2  12   4       15.82       12.61      2.44 o 
  -1  12   4        2.15        3.30      2.32 o 
   0  12   4       86.70       88.39      3.12 o 
   1  12   4       18.04       17.59      2.84 o 
   2  12   4       16.17       17.62      2.77 o 
   3  12   4       40.64       37.73      2.97 o 
   4  12   4        0.42        1.03      1.20 o 
   5  12   4        3.28        6.38      3.65 o 
   6  12   4        2.42        5.14      3.92 o 
  -6  13   4        3.86        1.22      3.09 o 
  -5  13   4        0.32        1.02      2.36 o 
  -4  13   4        9.43        5.81      3.06 o 
  -3  13   4        0.74       -0.69      2.70 o 
  -2  13   4        0.06       -0.03      1.91 o 
  -1  13   4        5.51        3.66      2.54 o 
   0  13   4       44.00       44.12      3.64 o 
   1  13   4       68.77       75.17      4.01 o 
   2  13   4       69.00       67.96      3.03 o 
   3  13   4        2.21        2.65      1.89 o 
   4  13   4        0.02       -3.46      3.70 o 
   5  13   4        2.32        4.19      4.13 o 
   6  13   4        0.61        0.22      6.08 o 
  -6  14   4       13.52       10.39      3.99 o 
  -5  14   4        0.61       -0.96      3.04 o 
  -4  14   4        0.18       -2.52      2.52 o 
  -3  14   4       20.60       15.62      3.38 o 
  -2  14   4        6.92        8.34      2.63 o 
  -1  14   4        1.97       -0.23      2.28 o 
   0  14   4       10.37       10.92      2.49 o 
   1  14   4        2.14        1.48      2.89 o 
   2  14   4       13.31       11.39      3.03 o 
   3  14   4        4.99        5.62      2.33 o 
   4  14   4        3.63        4.52      4.70 o 
   5  14   4        1.59        3.37      5.90 o 
  -5  15   4        0.00        0.79      2.41 o 
  -4  15   4        3.71        1.48      3.14 o 
  -3  15   4       31.95       23.75      4.77 o 
  -2  15   4        4.67        4.34      3.10 o 
  -1  15   4        7.59        9.18      3.35 o 
   0  15   4        5.58        4.88      2.94 o 
   1  15   4        1.61        0.02      2.60 o 
   2  15   4       18.28       17.60      3.57 o 
   3  15   4       16.66       16.59      5.72 o 
   4  15   4        2.22       -4.70      5.90 o 
  -4  16   4        4.53        6.99      2.96 o 
  -3  16   4        2.22        3.80      3.04 o 
  -2  16   4        0.31        1.82      3.40 o 
  -1  16   4        0.39        1.14      2.40 o 
   0  16   4        0.20       -0.37      2.74 o 
   1  16   4        2.00        1.76      2.45 o 
   2  16   4        1.71        3.62      2.12 o 
   3  16   4       12.87       13.65      6.49 o 
  -2  17   4        4.70        5.56      4.71 o 
  -1  17   4        0.24        4.69      3.02 o 
   0  17   4        4.32        5.01      3.78 o 
   1  17   4       19.65       15.42      3.47 o 
   2  17   4        1.76       -0.90      4.25 o 
  -9   1   5        4.08        4.83      2.92 o 
  -8   1   5        3.59        3.18      3.38 o 
  -7   1   5      166.53      159.03      6.55 o 
  -6   1   5       61.12       69.85      7.25 o 
  -5   1   5       33.67       31.82      4.95 o 
  -4   1   5        0.14        0.48      1.14 o 
  -3   1   5     1803.68     2080.42     15.34 o 
  -2   1   5        2.48        2.44      1.39 o 
  -1   1   5      250.77      248.75      3.57 o 
   0   1   5        3.63        1.82      1.09 o 
   1   1   5      735.42      738.12      5.65 o 
   2   1   5       35.90       35.59      1.58 o 
   3   1   5        1.67        3.13      1.19 o 
   4   1   5       16.37       20.59      2.11 o 
   5   1   5       18.53       21.32      2.25 o 
   6   1   5       52.53       44.72      2.29 o 
   7   1   5       12.78        7.87      1.81 o 
   8   1   5        3.63        3.16      1.81 o 
   9   1   5        0.45        3.23      2.07 o 
  -9   2   5        0.34        2.25      3.83 o 
  -8   2   5        2.59        8.11      4.82 o 
  -7   2   5        8.22        7.41      3.29 o 
  -6   2   5      369.79      362.78      7.89 o 
  -5   2   5      263.54      259.90      4.20 o 
  -4   2   5      353.68      391.90      4.31 o 
  -3   2   5     3774.51     4199.62     42.77 o 
  -2   2   5     1081.38     1160.97      8.33 o 
  -1   2   5        6.63        7.00      1.21 o 
   0   2   5     1317.31     1296.06      8.03 o 
   1   2   5       18.76       20.08      1.01 o 
   2   2   5       52.94       52.58      2.47 o 
   3   2   5      232.55      201.83      3.01 o 
   4   2   5      202.56      213.75      3.80 o 
   5   2   5        1.76        0.42      1.27 o 
   6   2   5        3.71        3.49      1.78 o 
   7   2   5       28.91       27.56      2.50 o 
   8   2   5       15.68       11.76      2.15 o 
   9   2   5        3.43        7.19      8.10 o 
  -9   3   5        0.01        4.26      8.33 o 
  -8   3   5        1.19        5.38      5.84 o 
  -7   3   5       75.77       75.52     12.65 o 
  -6   3   5       48.46       49.60      2.44 o 
  -5   3   5      292.16      285.61      4.57 o 
  -4   3   5       16.25       15.80      2.08 o 
  -3   3   5      433.58      400.55      6.83 o 
  -2   3   5     1194.50     1199.52     11.35 o 
  -1   3   5      148.01      125.96      2.94 o 
   0   3   5      761.69      714.10      6.00 o 
   1   3   5      180.46      170.05      4.14 o 
   2   3   5      177.45      176.32      3.27 o 
   3   3   5        0.98        2.39      2.27 o 
   4   3   5       10.17        9.61      1.22 o 
   5   3   5       27.84       27.98      1.68 o 
   6   3   5       21.41       19.86      2.04 o 
   7   3   5       11.07        8.21      2.24 o 
   8   3   5        0.92       -0.78      1.92 o 
  -9   4   5        4.95       -2.60      4.98 o 
  -8   4   5       12.30       22.28      5.68 o 
  -7   4   5       27.49       28.62      3.09 o 
  -6   4   5      301.22      303.86      4.92 o 
  -5   4   5      115.54      118.95      2.64 o 
  -4   4   5      223.60      246.58      3.29 o 
  -3   4   5     1263.55     1271.15     12.16 o 
  -2   4   5      104.30      102.43      2.52 o 
  -1   4   5      134.70      141.84      2.06 o 
   0   4   5       93.24       98.76      1.72 o 
   1   4   5      101.24       95.26      1.43 o 
   2   4   5      414.07      424.07      5.83 o 
   3   4   5      141.10      136.72      5.16 o 
   4   4   5       17.78       15.66      2.79 o 
   5   4   5        1.09        0.97      0.98 o 
   6   4   5       12.35       11.11      2.15 o 
   7   4   5        8.02        2.73      1.96 o 
   8   4   5       20.20        2.16      8.70 o 
  -9   5   5        0.30        0.63      4.23 o 
  -8   5   5        1.79       -2.37      4.41 o 
  -7   5   5        0.90        2.04      2.30 o 
  -6   5   5        0.45       -1.74      1.74 o 
  -5   5   5      168.31      164.03      3.42 o 
  -4   5   5       31.66       35.88      1.92 o 
  -3   5   5     1812.07     1849.34     13.70 o 
  -2   5   5      811.98      806.95      5.92 o 
  -1   5   5       16.03       14.23      1.72 o 
   0   5   5      100.87      101.45      1.56 o 
   1   5   5      408.40      415.60      3.22 o 
   2   5   5        7.21        5.99      1.80 o 
   3   5   5       20.54       22.75      4.31 o 
   4   5   5        0.16        0.50      2.62 o 
   5   5   5        6.12        3.29      2.80 o 
   6   5   5        0.45        0.76      0.97 o 
   7   5   5        0.21        0.69      1.35 o 
   8   5   5        0.16        1.19      5.78 o 
  -9   6   5        2.61        6.08      4.43 o 
  -8   6   5        0.09       -0.16      3.10 o 
  -7   6   5        0.33        3.18      2.52 o 
  -6   6   5      165.15      161.91      5.90 o 
  -5   6   5      192.87      206.28      3.85 o 
  -4   6   5        4.51        3.49      1.20 o 
  -3   6   5      133.44      140.94      2.80 o 
  -2   6   5       47.50       44.15      2.83 o 
  -1   6   5      109.82      103.02      2.27 o 
   0   6   5      264.41      266.22      3.51 o 
   1   6   5      223.04      206.43      2.30 o 
   2   6   5      125.57      122.95      4.45 o 
   3   6   5        0.02       -1.39      2.13 o 
   4   6   5       21.86       19.68      3.52 o 
   5   6   5        0.22       -1.62      2.80 o 
   6   6   5        2.23        2.97      3.83 o 
   7   6   5        0.02       -1.81      3.71 o 
   8   6   5        2.17       -4.88      5.45 o 
  -9   7   5        6.07        5.36      5.03 o 
  -8   7   5        2.37        1.36      2.40 o 
  -7   7   5        8.16        5.33      2.62 o 
  -6   7   5        4.54        4.55      2.17 o 
  -5   7   5       11.67       10.65      1.23 o 
  -4   7   5       77.38       76.18      2.23 o 
  -3   7   5      731.12      755.67      6.85 o 
  -2   7   5       84.79       91.41      2.76 o 
  -1   7   5       27.16       32.01      2.10 o 
   0   7   5      837.21      859.62      7.47 o 
   1   7   5      472.41      456.72      5.14 o 
   2   7   5      109.56      112.56      5.46 o 
   3   7   5        5.06        7.09      3.01 o 
   4   7   5      133.34      134.58      5.87 o 
   5   7   5       22.80       28.47      3.81 o 
   6   7   5       14.90       20.68      4.56 o 
   7   7   5        1.35       -3.19     10.56 o 
   8   7   5        0.11        1.70      4.83 o 
  -8   8   5        0.39        2.46      2.62 o 
  -7   8   5       11.95       11.14      2.74 o 
  -6   8   5        0.05       -0.24      1.99 o 
  -5   8   5       31.11       33.14      2.27 o 
  -4   8   5       50.45       49.37      1.97 o 
  -3   8   5        9.19       10.12      1.76 o 
  -2   8   5      112.30      113.94      3.30 o 
  -1   8   5       16.14       17.32      1.79 o 
   0   8   5        0.31       -0.10      1.93 o 
   1   8   5        4.69        2.76      2.23 o 
   2   8   5        0.02       -0.56      1.13 o 
   3   8   5        0.34       -1.42      3.07 o 
   4   8   5        3.83        3.78      2.95 o 
   5   8   5        0.03        3.34      4.26 o 
   6   8   5        4.31        3.71      3.69 o 
   7   8   5        1.22       -0.36      4.48 o 
   8   8   5        2.31        9.16     12.91 o 
  -8   9   5        3.56        3.15      2.48 o 
  -7   9   5       10.41        7.75      3.21 o 
  -6   9   5      121.40      126.36      6.61 o 
  -5   9   5       40.32       39.17      2.30 o 
  -4   9   5       45.57       48.68      2.46 o 
  -3   9   5        1.73        2.50      2.23 o 
  -2   9   5        8.95       10.62      2.14 o 
  -1   9   5       12.93       12.61      3.02 o 
   0   9   5       98.74      111.24      4.14 o 
   1   9   5        9.48        9.65      2.45 o 
   2   9   5       34.56       37.78      2.92 o 
   3   9   5      165.47      173.55      6.57 o 
   4   9   5       10.72       12.27      3.70 o 
   5   9   5        4.01        0.78      5.06 o 
   6   9   5        1.12       -2.24      4.53 o 
   7   9   5        0.95        0.17      3.24 o 
  -8  10   5        2.50        2.91      3.36 o 
  -7  10   5        5.87        3.42      2.55 o 
  -6  10   5      147.91      147.38      3.66 o 
  -5  10   5        0.91        0.96      2.04 o 
  -4  10   5       28.29       26.36      3.02 o 
  -3  10   5      159.65      161.37      4.94 o 
  -2  10   5       52.69       60.77      3.01 o 
  -1  10   5        7.64        8.43      3.08 o 
   0  10   5      313.84      321.76      5.22 o 
   1  10   5      179.47      177.71      4.79 o 
   2  10   5        0.20       -1.32      1.94 o 
   3  10   5       50.90       58.92      4.52 o 
   4  10   5        0.58        3.17      2.84 o 
   5  10   5        5.52        4.51      3.57 o 
   6  10   5        1.50        3.73      4.20 o 
   7  10   5        6.02       -0.34      3.96 o 
  -7  11   5        0.03        0.64      2.62 o 
  -6  11   5       28.03       23.84      2.50 o 
  -5  11   5        7.14        3.10      2.19 o 
  -4  11   5       32.51       32.76      3.44 o 
  -3  11   5       42.15       40.01      3.12 o 
  -2  11   5        0.08       -0.03      1.73 o 
  -1  11   5        1.07        0.52      2.14 o 
   0  11   5       22.85       20.41      3.40 o 
   1  11   5       20.44       19.15      1.74 o 
   2  11   5      134.71      145.46      5.67 o 
   3  11   5       88.09       86.92      4.80 o 
   4  11   5       10.23       11.79      5.32 o 
   5  11   5        0.64       -2.06      4.77 o 
   6  11   5        2.00       -2.29      4.43 o 
  -7  12   5        0.65        1.90      3.53 o 
  -6  12   5       35.78       25.71      7.02 o 
  -5  12   5       35.89       43.53      3.79 o 
  -4  12   5        9.70        8.12      2.46 o 
  -3  12   5       15.84       16.26      3.09 o 
  -2  12   5        0.74        1.09      2.35 o 
  -1  12   5        1.23        2.77      2.53 o 
   0  12   5       16.38       13.36      2.83 o 
   1  12   5       13.05       11.82      2.18 o 
   2  12   5        2.52        1.06      1.74 o 
   3  12   5       37.26       67.04      6.08 o 
   4  12   5        0.00       -3.60      4.87 o 
   5  12   5        3.82        2.60      5.57 o 
   6  12   5        0.97        1.49      4.81 o 
  -6  13   5       21.87        3.49      4.75 o 
  -5  13   5        8.55        7.18      3.17 o 
  -4  13   5        7.36        6.82      2.62 o 
  -3  13   5       73.89       75.10      4.06 o 
  -2  13   5       27.87       25.39      3.53 o 
  -1  13   5        5.68        5.40      2.92 o 
   0  13   5        4.04        3.65      3.09 o 
   1  13   5       79.44       78.19      4.98 o 
   2  13   5        2.29        0.98      1.61 o 
   3  13   5        4.29        2.80      2.86 o 
   4  13   5       10.28        9.03      4.91 o 
   5  13   5        0.42        4.52      4.60 o 
  -5  14   5        2.36        2.82      3.16 o 
  -4  14   5       16.02       14.94      3.38 o 
  -3  14   5        0.07       -0.98      3.19 o 
  -2  14   5        1.01       -0.37      2.67 o 
  -1  14   5        7.22        4.56      3.65 o 
   0  14   5        3.61        4.53      3.95 o 
   1  14   5       28.13       27.73      2.88 o 
   2  14   5        0.75        3.72      3.14 o 
   3  14   5       50.87       60.92      6.92 o 
   4  14   5        1.54        1.76      5.65 o 
   5  14   5        0.11        4.48      4.16 o 
  -5  15   5        0.80        1.16      2.71 o 
  -4  15   5        2.22        4.08      3.95 o 
  -3  15   5       22.70       19.82      7.91 o 
  -2  15   5        4.83        5.31      4.87 o 
  -1  15   5        0.14        5.25      3.41 o 
   0  15   5        5.32        4.10      2.67 o 
   1  15   5        0.11        3.28      2.95 o 
   2  15   5       28.62       24.93      3.02 o 
   3  15   5       30.76       43.56      6.16 o 
   4  15   5        8.37        5.81      5.93 o 
  -4  16   5        6.26       11.19      5.37 o 
  -3  16   5        0.13       -3.08      3.08 o 
  -2  16   5        3.95        7.02      4.72 o 
  -1  16   5        0.15       -2.05      3.40 o 
   0  16   5        0.01       -0.99      3.59 o 
   1  16   5        0.05        2.22      3.73 o 
   2  16   5        0.00       -0.50      5.01 o 
   3  16   5        0.16       -3.09      4.87 o 
  -2  17   5        2.74       -1.52      3.86 o 
  -1  17   5        1.00        3.00      3.44 o 
   0  17   5        8.70        7.14      3.39 o 
   1  17   5        0.72       -0.17      3.02 o 
  -9   0   6       38.00       51.16      6.04 o 
  -8   0   6       49.98       66.52     11.22 o 
  -7   0   6        2.60       10.52      5.01 o 
  -6   0   6      141.57      134.56      7.30 o 
  -5   0   6       86.54       99.08      5.91 o 
  -4   0   6      157.75      165.23      2.39 o 
  -3   0   6       38.48       49.26      3.31 o 
  -2   0   6     1240.60     1273.73     13.87 o 
  -1   0   6      196.53      176.28      4.83 o 
   0   0   6       61.45       64.23      4.12 o 
   1   0   6      546.98      535.38      9.14 o 
   2   0   6       10.07       17.58      4.35 o 
   3   0   6      115.32      114.50      3.71 o 
   4   0   6      541.89      520.26      6.77 o 
   5   0   6       28.84       23.63      3.73 o 
   6   0   6       83.49       89.95      4.63 o 
   7   0   6        1.55       -0.01      1.63 o 
   8   0   6       13.10        8.33      4.13 o 
  -9   1   6        0.37        4.91      5.18 o 
  -8   1   6        5.17        6.47      4.00 o 
  -7   1   6        0.23       -0.20      3.52 o 
  -6   1   6        2.28        0.37      2.82 o 
  -5   1   6        1.49        2.65      1.17 o 
  -4   1   6       55.39       58.28      2.87 o 
  -3   1   6      906.45      955.16      8.25 o 
  -2   1   6     1158.02     1253.72      9.75 o 
  -1   1   6        5.36        7.85      1.45 o 
   0   1   6     1221.26     1215.37      8.82 o 
   1   1   6     1138.01     1147.94      8.41 o 
   2   1   6       19.26       20.79      1.71 o 
   3   1   6       38.47       37.69      1.77 o 
   4   1   6       16.85       19.95      2.32 o 
   5   1   6        0.27        1.56      2.33 o 
   6   1   6        0.66        0.64      1.36 o 
   7   1   6        0.00       -0.32      1.68 o 
   8   1   6        0.08        0.26      2.21 o 
  -9   2   6        1.20        5.53      5.25 o 
  -8   2   6        1.43       -0.04      3.06 o 
  -7   2   6        0.95        0.37      6.16 o 
  -6   2   6       61.52       59.87      2.61 o 
  -5   2   6        1.67        1.62      1.59 o 
  -4   2   6       47.05       61.31      2.66 o 
  -3   2   6      419.49      495.38      4.42 o 
  -2   2   6     1133.68     1159.46      7.76 o 
  -1   2   6        3.76        3.35      1.17 o 
   0   2   6     2512.13     2573.46     18.07 o 
   1   2   6      215.87      221.45      2.94 o 
   2   2   6       44.10       40.79      1.40 o 
   3   2   6        5.62        7.08      1.50 o 
   4   2   6       96.85       94.82      2.61 o 
   5   2   6        1.49        3.44      1.48 o 
   6   2   6        0.06       -0.48      1.36 o 
   7   2   6        1.18        0.65      1.86 o 
   8   2   6        4.67        1.98      3.07 o 
  -9   3   6        2.10       -1.74      4.22 o 
  -8   3   6        0.13        0.46      3.64 o 
  -7   3   6        5.35        4.62      2.02 o 
  -6   3   6       66.96       69.95      3.91 o 
  -5   3   6       10.44       18.10      3.64 o 
  -4   3   6        2.98       -0.13      1.98 o 
  -3   3   6      188.06      222.79      2.81 o 
  -2   3   6      226.96      246.12      2.90 o 
  -1   3   6       81.23       82.96      2.13 o 
   0   3   6     1284.40     1295.45     10.41 o 
   1   3   6     1051.16     1116.72     11.02 o 
   2   3   6       94.04       86.65      4.12 o 
   3   3   6        4.10        4.10      1.99 o 
   4   3   6       11.30       13.10      1.38 o 
   5   3   6       12.18       11.82      1.44 o 
   6   3   6        9.83        6.46      1.98 o 
   7   3   6        0.01        1.02      1.80 o 
   8   3   6        3.52       -1.63      7.90 o 
  -9   4   6        2.57        4.55      4.74 o 
  -8   4   6        1.74       -1.82      4.45 o 
  -7   4   6        1.91        1.83      2.27 o 
  -6   4   6       26.53       28.27      2.33 o 
  -5   4   6       87.81       85.00      3.01 o 
  -4   4   6       12.88       11.90      2.31 o 
  -3   4   6       16.49       17.25      1.46 o 
  -2   4   6        1.89        1.42      1.56 o 
  -1   4   6       15.44       19.15      2.05 o 
   0   4   6      139.74      136.02      3.37 o 
   1   4   6       13.15       13.67      1.10 o 
   2   4   6      136.83      128.30      3.72 o 
   3   4   6      142.48      133.88      4.09 o 
   4   4   6       46.01       51.01      4.96 o 
   5   4   6       13.70       12.93      2.67 o 
   6   4   6        2.80        2.18      1.63 o 
   7   4   6        0.01        0.31      1.42 o 
   8   4   6        3.45        3.78      8.90 o 
  -9   5   6        0.02       -6.02      6.02 o 
  -8   5   6        0.13        3.68      3.59 o 
  -7   5   6        3.67        3.36      2.26 o 
  -6   5   6        0.21       -0.65      1.63 o 
  -5   5   6       12.02       11.77      2.34 o 
  -4   5   6        5.97        8.81      1.80 o 
  -3   5   6      191.16      202.70      4.05 o 
  -2   5   6      401.73      399.81      6.62 o 
  -1   5   6      265.80      256.19      2.80 o 
   0   5   6       87.07       95.50      2.04 o 
   1   5   6      376.76      396.16      3.51 o 
   2   5   6        5.34        5.24      2.56 o 
   3   5   6       13.75       13.56      2.78 o 
   4   5   6       51.47       53.32      3.99 o 
   5   5   6       14.28       18.20      3.32 o 
   6   5   6        0.07        1.45      2.94 o 
   7   5   6        0.09       -3.72      5.94 o 
   8   5   6       11.39        8.13     10.42 o 
  -9   6   6        4.80        6.34     10.59 o 
  -8   6   6        0.02        1.66      4.27 o 
  -7   6   6        0.89       -0.94      2.63 o 
  -6   6   6      105.26      111.29      3.40 o 
  -5   6   6       76.74       79.21      3.46 o 
  -4   6   6      150.10      161.30      4.75 o 
  -3   6   6      573.82      614.75      6.89 o 
  -2   6   6      434.47      455.62      6.90 o 
  -1   6   6       24.07       23.72      1.48 o 
   0   6   6     1702.94     1770.49     11.43 o 
   1   6   6      348.92      360.92      4.38 o 
   2   6   6        9.46       11.22      3.30 o 
   3   6   6       64.14       65.50      3.78 o 
   4   6   6      163.85      174.05      5.92 o 
   5   6   6        0.17       -0.48      3.95 o 
   6   6   6        2.54        3.79      2.99 o 
   7   6   6        0.95        5.37      5.08 o 
   8   6   6        4.67       -2.44      4.25 o 
  -8   7   6        0.70       -1.06      2.83 o 
  -7   7   6        0.01       -0.24      1.85 o 
  -6   7   6        1.23        1.18      2.73 o 
  -5   7   6      115.04      110.24      4.84 o 
  -4   7   6       16.11       16.70      1.64 o 
  -3   7   6       70.20       71.33      2.43 o 
  -2   7   6       59.06       56.73      1.91 o 
  -1   7   6       25.60       27.89      1.72 o 
   0   7   6        8.14        9.59      1.34 o 
   1   7   6       34.17       32.03      1.47 o 
   2   7   6        3.50       -0.20      2.57 o 
   3   7   6      149.17      153.30      6.16 o 
   4   7   6       46.88       54.03      3.89 o 
   5   7   6        0.00       -0.39      4.20 o 
   6   7   6        0.23        2.84      3.90 o 
   7   7   6        0.83       -0.21      3.44 o 
   8   7   6        0.79        5.64      7.47 o 
  -8   8   6        4.10        3.42      2.48 o 
  -7   8   6       13.02        6.07      2.87 o 
  -6   8   6        7.67       10.95      2.30 o 
  -5   8   6      164.09      166.54      3.25 o 
  -4   8   6      190.34      203.23      4.05 o 
  -3   8   6       89.24       91.94      5.69 o 
  -2   8   6       47.19       49.71      3.39 o 
  -1   8   6       12.48       17.35      2.31 o 
   0   8   6       23.50       26.78      2.22 o 
   1   8   6      179.61      183.93      2.54 o 
   2   8   6      168.64      161.62      4.90 o 
   3   8   6      299.39      307.91      5.60 o 
   4   8   6       83.25       95.93      4.97 o 
   5   8   6        6.79        8.33      3.96 o 
   6   8   6        8.12        0.23      7.83 o 
   7   8   6        0.02       -0.39      4.69 o 
  -8   9   6        0.04        0.76      3.15 o 
  -7   9   6        0.15        0.40      2.56 o 
  -6   9   6        0.94       -0.64      2.04 o 
  -5   9   6       36.95       38.67      3.00 o 
  -4   9   6       12.24       14.59      2.39 o 
  -3   9   6      412.96      412.21      5.65 o 
  -2   9   6        7.14        6.51      3.25 o 
  -1   9   6       84.03       89.13      3.06 o 
   0   9   6       48.49       52.77      3.43 o 
   1   9   6      606.83      605.49      9.60 o 
   2   9   6        0.08       -0.91      1.17 o 
   3   9   6       96.67       92.05      4.67 o 
   4   9   6       24.50       27.14      3.57 o 
   5   9   6        2.11        3.28      3.54 o 
   6   9   6        0.96        2.48      4.00 o 
   7   9   6        0.00       -2.80      5.50 o 
  -8  10   6        0.36       -0.77      2.85 o 
  -7  10   6        1.38        0.52      2.90 o 
  -6  10   6        0.00        0.70      2.11 o 
  -5  10   6       91.65      106.25      3.49 o 
  -4  10   6       18.88       21.63      2.63 o 
  -3  10   6        1.02        0.06      1.89 o 
  -2  10   6       14.83       13.23      3.28 o 
  -1  10   6        2.48        1.49      3.35 o 
   0  10   6        0.30        3.32      2.32 o 
   1  10   6        0.17        0.34      2.19 o 
   2  10   6       55.11       54.37      2.58 o 
   3  10   6      123.15      141.98      5.25 o 
   4  10   6        0.02       -2.36      3.23 o 
   5  10   6        0.04        0.14      4.98 o 
   6  10   6        1.09       -0.94      4.13 o 
   7  10   6        0.44       -0.25      3.41 o 
  -7  11   6        3.45        0.06      3.06 o 
  -6  11   6       55.14       58.82      3.81 o 
  -5  11   6       26.51       31.74      2.98 o 
  -4  11   6        0.69        1.07      1.61 o 
  -3  11   6       58.83       64.85      3.83 o 
  -2  11   6       35.05       34.81      2.94 o 
  -1  11   6        0.23        0.49      2.95 o 
   0  11   6       96.96       93.55      3.43 o 
   1  11   6      157.28      152.86      4.36 o 
   2  11   6        8.52        9.04      1.93 o 
   3  11   6       57.73       71.43      5.63 o 
   4  11   6       38.19       39.53      5.13 o 
   5  11   6        8.07        2.54      6.39 o 
   6  11   6        1.23        1.14      6.59 o 
  -7  12   6        1.92        0.50      2.68 o 
  -6  12   6        0.00       -0.38      3.33 o 
  -5  12   6        0.02        2.80      2.47 o 
  -4  12   6       45.52       43.02      2.60 o 
  -3  12   6        1.50        2.53      2.23 o 
  -2  12   6        5.05        6.10      2.39 o 
  -1  12   6        6.83        9.72      3.61 o 
   0  12   6       84.02       95.43      5.84 o 
   1  12   6       21.22       20.45      3.18 o 
   2  12   6       13.95        9.17      2.42 o 
   3  12   6        0.18        5.68      3.85 o 
   4  12   6        3.40        1.45      4.75 o 
   5  12   6        0.19        6.96      4.15 o 
   6  12   6        0.02       -2.98      6.01 o 
  -6  13   6       21.23       15.20      4.34 o 
  -5  13   6       66.56       70.06      3.97 o 
  -4  13   6        0.27       -0.04      2.56 o 
  -3  13   6        4.92        3.90      2.52 o 
  -2  13   6       10.02        7.06      2.55 o 
  -1  13   6        0.07       -0.37      3.40 o 
   0  13   6        8.72        7.16      3.36 o 
   1  13   6       18.61       20.60      4.39 o 
   2  13   6        0.00        0.31      1.98 o 
   3  13   6      111.06      128.56      6.54 o 
   4  13   6       25.60       28.85      5.91 o 
   5  13   6        0.09       -3.11      5.14 o 
  -5  14   6        1.56        0.02      2.58 o 
  -4  14   6        7.21        7.44      2.81 o 
  -3  14   6       24.39       17.76      4.62 o 
  -2  14   6       12.50        7.14      2.76 o 
  -1  14   6        2.41        1.98      3.19 o 
   0  14   6       46.77       43.43      8.27 o 
   1  14   6       12.59       14.89      4.75 o 
   2  14   6        0.00        0.48      2.23 o 
   3  14   6        4.47        0.98      5.15 o 
   4  14   6        4.63        5.81      4.65 o 
  -4  15   6        4.30       -1.08      2.36 o 
  -3  15   6       11.17       15.16      7.23 o 
  -2  15   6        0.08        2.35      2.70 o 
  -1  15   6        0.01       -3.01      3.18 o 
   0  15   6        6.75       10.15      3.66 o 
   1  15   6       27.20       35.91     14.17 o 
   2  15   6        6.18       10.89      5.86 o 
   3  15   6        3.79       10.23      7.14 o 
  -3  16   6        0.50        0.57      3.36 o 
  -2  16   6        1.61       -2.63      4.01 o 
  -1  16   6        0.07        2.13      3.70 o 
   0  16   6        3.27        6.36      3.36 o 
   1  16   6        0.35        0.07      3.31 o 
   2  16   6        2.94        0.24      4.05 o 
  -1  17   6        1.28       -1.33      9.06 o 
   0  17   6        5.20        1.66      4.95 o 
  -9   1   7        1.31        3.90      4.28 o 
  -8   1   7       13.21       26.29      5.70 o 
  -7   1   7        2.96        3.16      4.24 o 
  -6   1   7        7.13        6.50      3.98 o 
  -5   1   7        2.85        1.46      1.27 o 
  -4   1   7       45.12       44.68      1.67 o 
  -3   1   7       56.29       48.38      2.85 o 
  -2   1   7       82.65       82.04      2.17 o 
  -1   1   7       11.79       10.01      1.79 o 
   0   1   7      159.96      163.91      2.74 o 
   1   1   7      417.08      474.17      5.85 o 
   2   1   7       40.74       37.15      1.83 o 
   3   1   7       24.62       27.40      1.83 o 
   4   1   7      653.09      625.20      5.82 o 
   5   1   7      165.72      161.48      3.75 o 
   6   1   7        0.52       -0.36      1.29 o 
   7   1   7        0.24       -0.91      1.87 o 
   8   1   7        9.08        3.81      4.16 o 
  -9   2   7       36.30       46.52      7.18 o 
  -8   2   7        1.54        2.13      4.30 o 
  -7   2   7        0.56        3.48      5.69 o 
  -6   2   7        2.17        2.15      1.57 o 
  -5   2   7        2.17        5.53      1.80 o 
  -4   2   7       17.96       17.27      2.78 o 
  -3   2   7        0.37       -1.12      1.12 o 
  -2   2   7       28.20       27.26      1.79 o 
  -1   2   7       23.09       22.78      2.08 o 
   0   2   7     1475.04     1650.55     12.07 o 
   1   2   7     1227.66     1299.42      9.88 o 
   2   2   7        0.04        0.78      0.99 o 
   3   2   7       16.18       15.42      2.11 o 
   4   2   7       95.28       94.75      2.79 o 
   5   2   7        1.77        2.29      1.06 o 
   6   2   7        1.16        1.39      1.73 o 
   7   2   7        4.42        5.09      1.91 o 
   8   2   7        2.56        0.88      3.17 o 
  -9   3   7       10.88       14.20      6.54 o 
  -8   3   7       19.22       16.62     14.57 o 
  -7   3   7       18.65       17.55      2.31 o 
  -6   3   7        0.00       -0.81      1.98 o 
  -5   3   7        7.78        8.79      1.63 o 
  -4   3   7       18.48       19.20      4.06 o 
  -3   3   7       57.01       63.50      1.87 o 
  -2   3   7      215.74      231.02      3.32 o 
  -1   3   7        6.26        3.61      1.19 o 
   0   3   7      400.30      419.37      3.94 o 
   1   3   7      287.80      291.99      3.11 o 
   2   3   7       13.77       10.91      1.29 o 
   3   3   7      368.53      347.33      9.86 o 
   4   3   7       51.12       56.28      3.29 o 
   5   3   7       84.84       87.08      1.79 o 
   6   3   7        1.85        3.17      1.23 o 
   7   3   7        0.34       -2.14      4.06 o 
   8   3   7        0.49        3.42      8.40 o 
  -9   4   7       24.68       27.99      9.91 o 
  -8   4   7        7.93       13.40      4.86 o 
  -7   4   7        5.26        2.40      2.07 o 
  -6   4   7        5.34        5.09      1.88 o 
  -5   4   7        0.10       -0.70      2.47 o 
  -4   4   7      141.47      147.15      3.86 o 
  -3   4   7       27.18       27.29      1.76 o 
  -2   4   7      726.00      748.94      6.65 o 
  -1   4   7        0.01        0.08      1.43 o 
   0   4   7      358.39      354.71      4.11 o 
   1   4   7     1182.42     1221.64     12.05 o 
   2   4   7        0.30       -0.11      2.66 o 
   3   4   7        3.36        2.70      3.25 o 
   4   4   7      968.38      990.30     12.09 o 
   5   4   7       75.13       73.04      4.60 o 
   6   4   7       34.85       33.02      4.21 o 
   7   4   7        5.31        4.61      8.30 o 
  -9   5   7        4.13       -7.50      7.50 o 
  -8   5   7        2.41        1.43      2.53 o 
  -7   5   7        0.13        1.66      2.42 o 
  -6   5   7        1.71        0.98      1.58 o 
  -5   5   7       10.26       12.02      2.42 o 
  -4   5   7       52.87       55.83      2.38 o 
  -3   5   7        0.11        0.45      1.45 o 
  -2   5   7        1.97        0.77      1.24 o 
  -1   5   7        0.82        1.13      1.55 o 
   0   5   7      499.15      524.35      4.96 o 
   1   5   7      775.11      816.10      6.14 o 
   2   5   7       28.92       36.03      3.56 o 
   3   5   7      184.99      189.21      5.78 o 
   4   5   7      130.28      129.51      5.05 o 
   5   5   7        3.57        2.82      3.50 o 
   6   5   7        7.46       11.00      3.07 o 
   7   5   7        0.12        1.37      5.85 o 
   8   5   7        3.25       -1.06      9.09 o 
  -9   6   7        0.07       -3.96      4.64 o 
  -8   6   7        0.80        4.65      5.89 o 
  -7   6   7        0.43       -1.73      1.81 o 
  -6   6   7       22.51       26.58      4.62 o 
  -5   6   7        0.00       -0.62      2.00 o 
  -4   6   7        9.76        8.26      2.13 o 
  -3   6   7       46.54       51.48      2.92 o 
  -2   6   7      161.15      158.16      2.81 o 
  -1   6   7       81.63       83.78      2.66 o 
   0   6   7       97.53       97.58      2.47 o 
   1   6   7       12.31       12.29      1.33 o 
   2   6   7       29.19       37.09      4.45 o 
   3   6   7      287.72      291.81      8.45 o 
   4   6   7      151.18      151.82      5.46 o 
   5   6   7        2.03        2.44      3.23 o 
   6   6   7        0.46       -1.51      3.28 o 
   7   6   7        1.50        1.04      4.47 o 
   8   6   7        0.34        3.25     10.62 o 
  -8   7   7        1.67       -0.40      2.25 o 
  -7   7   7       16.12        8.95      5.87 o 
  -6   7   7       47.30       53.82      3.14 o 
  -5   7   7        0.13        0.43      2.19 o 
  -4   7   7       42.60       50.59      3.11 o 
  -3   7   7        2.82        2.29      1.38 o 
  -2   7   7      257.75      273.29      3.84 o 
  -1   7   7        1.18        3.10      1.46 o 
   0   7   7      152.31      155.92      2.54 o 
   1   7   7      221.50      226.53      3.28 o 
   2   7   7        5.45        4.53      2.98 o 
   3   7   7       51.10       50.52      4.45 o 
   4   7   7       75.24       93.34      5.09 o 
   5   7   7        2.88        3.24      3.51 o 
   6   7   7        0.00        4.76      4.50 o 
   7   7   7        3.34        3.61      4.27 o 
  -8   8   7        2.74       -0.15      3.08 o 
  -7   8   7        1.87        4.54      3.89 o 
  -6   8   7       16.06       11.91      2.89 o 
  -5   8   7       11.96       14.45      2.88 o 
  -4   8   7        0.02        0.84      1.52 o 
  -3   8   7        7.10        7.81      1.66 o 
  -2   8   7       35.97       40.13      2.03 o 
  -1   8   7       75.93       86.39      3.09 o 
   0   8   7      242.99      246.60      3.87 o 
   1   8   7       88.67       90.38      4.12 o 
   2   8   7        0.66       -0.82      2.33 o 
   3   8   7      190.50      192.07      6.32 o 
   4   8   7       38.14       41.12      5.75 o 
   5   8   7       20.54       17.62      5.15 o 
   6   8   7        0.38       -0.10      3.90 o 
   7   8   7        0.00        0.65      4.26 o 
  -8   9   7        0.60       -0.50      3.00 o 
  -7   9   7        1.60        0.57      2.08 o 
  -6   9   7        1.06        3.04      2.99 o 
  -5   9   7       62.05       73.57      4.08 o 
  -4   9   7       24.29       25.32      2.46 o 
  -3   9   7        6.82        4.98      2.03 o 
  -2   9   7       88.09       90.84      4.41 o 
  -1   9   7        0.26        1.28      1.37 o 
   0   9   7        0.01        0.74      1.18 o 
   1   9   7        0.85        0.95      1.22 o 
   2   9   7       33.80       35.52      3.79 o 
   3   9   7       40.84       40.02      4.92 o 
   4   9   7      177.76      200.13     12.08 o 
   5   9   7        9.07       12.91      5.22 o 
   6   9   7        2.45       -1.88      7.47 o 
   7   9   7        1.60        5.56      5.32 o 
  -7  10   7        1.14       -0.50      2.84 o 
  -6  10   7       12.80        4.28      3.71 o 
  -5  10   7        6.03        8.65      2.16 o 
  -4  10   7        5.72        2.94      1.97 o 
  -3  10   7       99.06      107.05      3.38 o 
  -2  10   7       58.15       66.82      3.74 o 
  -1  10   7        8.29        7.52      1.94 o 
   0  10   7      135.01      133.07      4.22 o 
   1  10   7       22.12       23.91      1.69 o 
   2  10   7        1.29        2.67      3.73 o 
   3  10   7       86.08       88.51      5.08 o 
   4  10   7       83.19       81.31      6.78 o 
   5  10   7        0.12       -0.87      3.69 o 
   6  10   7        9.52       18.12      7.49 o 
  -7  11   7        0.23        2.56      3.37 o 
  -6  11   7        8.19        1.79      3.29 o 
  -5  11   7       44.70       44.04      2.90 o 
  -4  11   7       98.97      104.67      4.13 o 
  -3  11   7        1.41        1.66      2.18 o 
  -2  11   7        0.04        1.79      2.82 o 
  -1  11   7        0.05       -1.92      2.79 o 
   0  11   7        0.40        1.04      2.15 o 
   1  11   7        9.53        7.77      2.25 o 
   2  11   7       32.87       27.22      3.34 o 
   3  11   7        2.93        2.43      4.13 o 
   4  11   7      105.27      134.77      7.86 o 
   5  11   7        0.18        1.27      4.32 o 
   6  11   7        3.63        4.02      5.06 o 
  -6  12   7        0.81       -1.93      3.19 o 
  -5  12   7        6.32        3.22      1.83 o 
  -4  12   7        0.39        1.81      2.86 o 
  -3  12   7        0.91        1.93      2.63 o 
  -2  12   7       26.91       22.05      3.39 o 
  -1  12   7        0.04       -2.21      2.69 o 
   0  12   7        2.19        0.49      2.24 o 
   1  12   7       10.46       10.06      3.07 o 
   2  12   7        3.27        2.80      1.49 o 
   3  12   7       29.81       34.35      5.55 o 
   4  12   7       79.55       88.81      5.86 o 
   5  12   7        0.67       -2.23      5.59 o 
  -6  13   7        2.88        1.02      3.44 o 
  -5  13   7        5.03        3.84      2.73 o 
  -4  13   7        0.93        4.35      2.75 o 
  -3  13   7       12.85        6.49      2.67 o 
  -2  13   7        1.09        0.93      2.40 o 
  -1  13   7        6.04        2.85      2.86 o 
   0  13   7       27.67       27.52      6.02 o 
   1  13   7       21.51       16.90      3.47 o 
   2  13   7        7.02        9.51      4.90 o 
   3  13   7       12.91       13.64      5.24 o 
   4  13   7       88.70       96.45      6.81 o 
   5  13   7        3.25        7.73      5.34 o 
  -5  14   7       16.42       11.57      5.82 o 
  -4  14   7        0.00        0.67      2.73 o 
  -3  14   7       19.75       16.71      3.49 o 
  -2  14   7        0.15       -0.72      2.43 o 
  -1  14   7        0.08        1.61      2.90 o 
   0  14   7        6.35        3.24      3.61 o 
   1  14   7        2.65        1.15      3.39 o 
   2  14   7       11.63        8.52      4.44 o 
   3  14   7        0.46       -1.56      3.76 o 
   4  14   7        0.62        2.53      4.28 o 
  -4  15   7       20.58       17.34      4.14 o 
  -3  15   7        3.31        2.26      3.28 o 
  -2  15   7        4.48        0.38      3.00 o 
  -1  15   7        0.00       -1.72      3.46 o 
   0  15   7        6.56        4.88      4.28 o 
   1  15   7       13.34       12.93      6.00 o 
   2  15   7       10.22       11.14      6.91 o 
   3  15   7        1.04       -6.20      6.20 o 
  -3  16   7        0.45        6.45      3.27 o 
  -2  16   7        3.76        2.61      3.01 o 
  -1  16   7        4.92        2.04      3.50 o 
   0  16   7       12.82       11.57      5.31 o 
   1  16   7        1.32        0.28      3.69 o 
   2  16   7        0.07       -5.68     17.43 o 
  -9   0   8        3.96        5.28     11.12 o 
  -8   0   8        0.15        0.40      8.63 o 
  -7   0   8        0.01       -0.96      4.95 o 
  -6   0   8        5.38        2.12      4.75 o 
  -5   0   8      211.86      192.54      3.60 o 
  -4   0   8       51.85       58.46      3.80 o 
  -3   0   8        4.87        7.03      2.80 o 
  -2   0   8       71.50       76.21      3.76 o 
  -1   0   8      175.32      169.72      4.23 o 
   0   0   8      740.38      710.68      9.15 o 
   1   0   8     1868.06     1922.92     19.63 o 
   2   0   8       23.85       29.37      3.28 o 
   3   0   8      567.16      536.16      8.26 o 
   4   0   8     1370.87     1373.16     16.46 o 
   5   0   8      279.24      292.20     11.45 o 
   6   0   8        4.77        2.91      4.04 o 
   7   0   8       22.05       28.15      5.27 o 
  -9   1   8       29.83       56.82      5.22 o 
  -8   1   8        0.74        3.12      5.02 o 
  -7   1   8        7.67        5.36      4.70 o 
  -6   1   8        5.33        3.62      2.03 o 
  -5   1   8        1.12        3.26      2.03 o 
  -4   1   8      110.12      104.00      3.05 o 
  -3   1   8       48.54       47.07      2.51 o 
  -2   1   8        1.91        3.88      1.60 o 
  -1   1   8       78.69       74.82      2.71 o 
   0   1   8      257.13      289.53      4.29 o 
   1   1   8       53.57       58.51      2.59 o 
   2   1   8       42.70       49.96      2.37 o 
   3   1   8      401.92      387.44      4.37 o 
   4   1   8       16.74       22.48      2.13 o 
   5   1   8       51.28       49.56      3.79 o 
   6   1   8        2.42        1.01      1.36 o 
   7   1   8        2.84        3.27      1.94 o 
   8   1   8        0.66        1.04      2.71 o 
  -9   2   8       37.54       50.62      6.74 o 
  -8   2   8        8.15        5.66      5.32 o 
  -7   2   8        1.05        4.39      4.56 o 
  -6   2   8       43.29       39.23      2.41 o 
  -5   2   8        7.62       11.36      2.18 o 
  -4   2   8       41.05       42.12      1.47 o 
  -3   2   8        0.00       -0.40      1.19 o 
  -2   2   8        4.86        7.10      1.97 o 
  -1   2   8        0.99        2.45      1.36 o 
   0   2   8        1.41        0.00      1.11 o 
   1   2   8      304.00      331.29      4.16 o 
   2   2   8       59.45       63.87      1.88 o 
   3   2   8      287.68      278.69      3.34 o 
   4   2   8      111.79      102.56      3.41 o 
   5   2   8       33.10       33.05      2.55 o 
   6   2   8        1.85        2.11      1.51 o 
   7   2   8        0.74       -2.60      3.15 o 
   8   2   8        1.40       -1.63      7.17 o 
  -9   3   8        0.83        3.59      4.77 o 
  -8   3   8        8.09        6.19      5.61 o 
  -7   3   8       25.16       27.13      6.89 o 
  -6   3   8        3.51        5.14      1.99 o 
  -5   3   8        0.01        1.43      1.86 o 
  -4   3   8        0.12       -2.30      2.71 o 
  -3   3   8      117.93      108.09      2.50 o 
  -2   3   8        1.96        1.54      1.22 o 
  -1   3   8        2.12        3.51      1.12 o 
   0   3   8      107.97      117.18      2.43 o 
   1   3   8       69.94       82.73      1.95 o 
   2   3   8       44.57       47.68      1.31 o 
   3   3   8       31.13       27.82      3.65 o 
   4   3   8      781.74      795.58     12.05 o 
   5   3   8       42.84       40.88      3.83 o 
   6   3   8        0.41       -0.80      0.80 o 
   7   3   8        0.31        3.65      5.63 o 
   8   3   8        3.50        6.34      8.73 o 
  -9   4   8        1.58       -1.83     11.12 o 
  -8   4   8        2.06        2.52      4.01 o 
  -7   4   8        0.04       -1.16      1.62 o 
  -6   4   8        1.09        3.39      2.55 o 
  -5   4   8        0.06       -0.05      1.90 o 
  -4   4   8       50.56       53.15      4.55 o 
  -3   4   8        0.32        0.27      1.44 o 
  -2   4   8        1.07       -0.14      1.68 o 
  -1   4   8      165.28      172.65      3.31 o 
   0   4   8       51.16       61.23      3.66 o 
   1   4   8       81.42       93.69      3.34 o 
   2   4   8        9.90        8.60      3.22 o 
   3   4   8       98.63       92.03      4.34 o 
   4   4   8        8.43       10.47      3.59 o 
   5   4   8        1.97        2.51      3.42 o 
   6   4   8        6.55        9.34      3.40 o 
   7   4   8        0.03        0.63      5.47 o 
   8   4   8        0.04        2.92      9.06 o 
  -9   5   8        6.89       16.45      9.21 o 
  -8   5   8        9.20        2.16      2.63 o 
  -7   5   8        3.14        2.36      1.86 o 
  -6   5   8       20.35       15.51      2.71 o 
  -5   5   8       52.70       52.76      3.07 o 
  -4   5   8        1.14        2.20      3.07 o 
  -3   5   8       59.44       56.55      2.42 o 
  -2   5   8        1.08        2.70      1.64 o 
  -1   5   8       82.75       87.76      3.00 o 
   0   5   8       60.05       67.80      2.57 o 
   1   5   8       27.21       24.22      1.46 o 
   2   5   8       35.52       38.85      3.84 o 
   3   5   8       48.30       52.28      4.25 o 
   4   5   8     1008.46     1015.89     15.70 o 
   5   5   8       82.04       88.14      4.66 o 
   6   5   8        2.68       -0.69      2.76 o 
   7   5   8        3.73        3.70      5.04 o 
  -8   6   8        4.95        4.12      2.63 o 
  -7   6   8        0.53       -0.02      2.21 o 
  -6   6   8      102.14      102.26      4.72 o 
  -5   6   8        1.04       -0.22      1.90 o 
  -4   6   8       68.47       75.61      4.03 o 
  -3   6   8        1.74        1.50      1.72 o 
  -2   6   8        0.40        0.57      1.81 o 
  -1   6   8        6.98        6.58      1.88 o 
   0   6   8        4.13        6.10      1.66 o 
   1   6   8       97.66      104.64      2.40 o 
   2   6   8       30.27       32.59      4.05 o 
   3   6   8      424.09      451.00      8.28 o 
   4   6   8       32.75       32.92      4.50 o 
   5   6   8       15.91       16.33      3.96 o 
   6   6   8       18.90       23.75      4.90 o 
   7   6   8        1.16       -0.87      4.26 o 
  -8   7   8        3.22        7.85      9.81 o 
  -7   7   8        0.00       -1.92      2.51 o 
  -6   7   8        3.08        3.24      2.37 o 
  -5   7   8        0.01        1.26      2.94 o 
  -4   7   8       14.27       11.83      2.55 o 
  -3   7   8       14.15       13.51      2.44 o 
  -2   7   8       37.17       40.51      2.42 o 
  -1   7   8        5.25        5.57      2.10 o 
   0   7   8        5.30        5.93      1.81 o 
   1   7   8        0.97        1.51      1.16 o 
   2   7   8       72.36       79.23      5.84 o 
   3   7   8        6.69        4.48      4.21 o 
   4   7   8      206.23      232.55      8.53 o 
   5   7   8       30.21       29.95      7.52 o 
   6   7   8        4.67        4.74      3.96 o 
   7   7   8        5.51        2.86      4.37 o 
  -8   8   8        0.02        3.08      4.75 o 
  -7   8   8        0.00       -2.48      2.48 o 
  -6   8   8        0.20       -2.22      3.60 o 
  -5   8   8       69.24       69.68      3.83 o 
  -4   8   8       63.78       71.09      3.25 o 
  -3   8   8       39.86       37.56      3.10 o 
  -2   8   8      127.53      118.03      3.54 o 
  -1   8   8        7.25       10.18      1.76 o 
   0   8   8       48.56       48.88      2.53 o 
   1   8   8       72.75       74.83      2.57 o 
   2   8   8        3.32        1.74      3.43 o 
   3   8   8       97.59       99.67      6.33 o 
   4   8   8      445.04      494.49     32.73 o 
   5   8   8      136.05      158.77      8.75 o 
   6   8   8       10.01        2.32      4.57 o 
   7   8   8        6.70        6.99      4.80 o 
  -8   9   8        2.38        1.03      2.69 o 
  -7   9   8        0.14       -2.63      4.28 o 
  -6   9   8       45.04       49.34      3.55 o 
  -5   9   8       50.25       54.92      3.53 o 
  -4   9   8        6.83        4.58      2.69 o 
  -3   9   8       57.57       56.65      2.66 o 
  -2   9   8        0.00        1.15      1.71 o 
  -1   9   8        9.21       11.01      1.89 o 
   0   9   8       62.24       68.06      2.42 o 
   1   9   8        7.91        8.62      1.33 o 
   2   9   8        2.53       -1.03      3.51 o 
   3   9   8        5.42        7.01      4.03 o 
   4   9   8      279.67      293.59      7.84 o 
   5   9   8        8.62        7.76      5.09 o 
   6   9   8        9.62        4.07      6.39 o 
  -7  10   8        0.76        1.64      3.69 o 
  -6  10   8        1.75        1.49      2.51 o 
  -5  10   8        0.01        0.19      2.28 o 
  -4  10   8       22.14       28.81      2.47 o 
  -3  10   8        3.97        4.88      2.30 o 
  -2  10   8        8.06        7.01      1.87 o 
  -1  10   8        8.58       10.97      2.20 o 
   0  10   8        0.76        1.77      1.82 o 
   1  10   8        5.99        5.87      1.69 o 
   2  10   8       21.28       18.43      3.41 o 
   3  10   8        0.61        4.53      3.76 o 
   4  10   8       19.43       25.14      6.06 o 
   5  10   8        9.60       12.36      5.15 o 
   6  10   8        6.28        7.58      4.81 o 
  -7  11   8        5.88        2.13      2.96 o 
  -6  11   8        0.15       -1.31      3.03 o 
  -5  11   8        0.34        0.87      2.69 o 
  -4  11   8        7.19        6.11      2.21 o 
  -3  11   8      106.77      116.86      4.59 o 
  -2  11   8       55.07       55.07      3.12 o 
  -1  11   8        2.06        2.66      1.66 o 
   0  11   8       16.31       13.35      2.02 o 
   1  11   8       15.08       12.55      1.82 o 
   2  11   8        3.60        5.89      3.09 o 
   3  11   8        1.00        1.32      5.16 o 
   4  11   8       63.27       72.26     15.53 o 
   5  11   8        0.71        5.29      5.92 o 
  -6  12   8        4.34        4.27      3.68 o 
  -5  12   8       26.85       11.07      5.12 o 
  -4  12   8       19.38       27.54      3.58 o 
  -3  12   8        7.10        4.72      2.38 o 
  -2  12   8       24.07       11.12      4.53 o 
  -1  12   8        5.03        4.08      2.20 o 
   0  12   8       11.63        6.71      1.78 o 
   1  12   8        6.04        4.54      2.06 o 
   2  12   8       11.73       16.95      4.07 o 
   3  12   8      138.91      150.66      7.35 o 
   4  12   8       60.34       70.37      9.75 o 
   5  12   8       28.48       27.75      7.28 o 
  -5  13   8        0.01       -1.08      2.73 o 
  -4  13   8       33.57       37.14      4.20 o 
  -3  13   8       38.87       36.34      6.96 o 
  -2  13   8       14.12        5.48      2.62 o 
  -1  13   8       14.20        8.15      4.87 o 
   0  13   8        0.07       -0.68      1.65 o 
   1  13   8        0.08        0.43      1.33 o 
   2  13   8        1.11        3.45      6.11 o 
   3  13   8        0.07       -2.69      4.38 o 
   4  13   8        0.29        2.33      4.92 o 
  -5  14   8        4.18        5.01      3.54 o 
  -4  14   8        4.51        5.54      2.80 o 
  -3  14   8        5.40        2.36      2.60 o 
  -2  14   8        6.03        7.49      4.78 o 
  -1  14   8        2.99        0.28      2.39 o 
   0  14   8        7.71        7.41      2.64 o 
   1  14   8        1.18        1.16      3.65 o 
   2  14   8        1.84        0.77      3.54 o 
   3  14   8       28.28       29.28      5.25 o 
  -4  15   8       14.76       16.37      7.25 o 
  -3  15   8        5.47        4.46      2.48 o 
  -2  15   8        0.24        1.09      2.80 o 
  -1  15   8        3.29        5.98      4.85 o 
   0  15   8        0.81        0.42      1.99 o 
   1  15   8        1.64        3.49      4.73 o 
   2  15   8        4.03       -0.71      5.56 o 
  -2  16   8        0.40       -0.37      3.13 o 
  -1  16   8        0.28        1.61      2.73 o 
   0  16   8        0.37        0.64      5.80 o 
  -9   1   9        0.02       -5.24      8.48 o 
  -8   1   9        0.10       -3.31      5.26 o 
  -7   1   9       12.06       14.06      5.42 o 
  -6   1   9       60.68       62.19      4.32 o 
  -5   1   9       13.93       12.41      1.78 o 
  -4   1   9        1.94       -0.20      2.00 o 
  -3   1   9        4.47        4.98      2.29 o 
  -2   1   9      131.19      122.75      4.05 o 
  -1   1   9       11.52       10.37      2.63 o 
   0   1   9      173.22      166.10      2.87 o 
   1   1   9       90.18       93.99      3.15 o 
   2   1   9      109.59      108.06      3.22 o 
   3   1   9       13.01       11.13      2.20 o 
   4   1   9      972.68      961.48      8.08 o 
   5   1   9        4.41        2.92      2.29 o 
   6   1   9        0.68        1.53      1.86 o 
   7   1   9       14.90       20.37      5.98 o 
  -9   2   9       43.53       70.04      6.85 o 
  -8   2   9       10.72       10.15      6.16 o 
  -7   2   9        2.18        6.91      5.22 o 
  -6   2   9      223.02      172.56      7.86 o 
  -5   2   9        0.04        0.61      1.95 o 
  -4   2   9       33.59       37.85      1.59 o 
  -3   2   9        1.26        3.03      1.48 o 
  -2   2   9      110.54      110.68      3.37 o 
  -1   2   9      152.66      130.84      3.27 o 
   0   2   9       62.66       66.80      2.98 o 
   1   2   9        5.67        8.17      1.79 o 
   2   2   9       57.27       58.84      2.13 o 
   3   2   9      954.22      959.14      7.36 o 
   4   2   9       42.68       38.50      2.76 o 
   5   2   9      117.94      116.86      4.40 o 
   6   2   9       24.26       25.58      1.77 o 
   7   2   9        1.21       -2.66      3.44 o 
  -9   3   9        6.50       17.13      8.46 o 
  -8   3   9        5.77       12.97      4.18 o 
  -7   3   9        1.80        1.78      1.73 o 
  -6   3   9       20.80       22.43      2.45 o 
  -5   3   9        4.09        6.19      2.43 o 
  -4   3   9        0.59       -0.22      2.15 o 
  -3   3   9      114.58      124.01      2.98 o 
  -2   3   9       22.63       22.83      2.07 o 
  -1   3   9        0.79        0.43      1.31 o 
   0   3   9       11.64        9.44      1.49 o 
   1   3   9       17.87       19.35      1.89 o 
   2   3   9       98.49      110.77      2.12 o 
   3   3   9        9.88       12.02      0.98 o 
   4   3   9      194.10      199.26      6.79 o 
   5   3   9        8.28        8.15      3.65 o 
   6   3   9        0.78        1.39      2.84 o 
   7   3   9       12.19       16.93      6.73 o 
  -9   4   9        4.85        6.01      5.18 o 
  -8   4   9        0.17       -0.90     10.19 o 
  -7   4   9        0.57        2.24      2.17 o 
  -6   4   9        0.41        1.92      2.36 o 
  -5   4   9      225.32      220.70      4.47 o 
  -4   4   9      106.55      105.79      2.33 o 
  -3   4   9       30.78       31.92      2.78 o 
  -2   4   9       82.70       99.63      4.70 o 
  -1   4   9       79.29       86.50      4.87 o 
   0   4   9       39.15       37.84      2.48 o 
   1   4   9       48.03       52.84      2.65 o 
   2   4   9        3.69        3.56      1.33 o 
   3   4   9      440.62      427.59      6.91 o 
   4   4   9      486.26      496.66      8.26 o 
   5   4   9      278.30      281.16      9.99 o 
   6   4   9        0.81        0.29      3.07 o 
   7   4   9       17.95       22.94     10.36 o 
  -8   5   9        4.92        3.80      3.46 o 
  -7   5   9        8.90        3.35      2.54 o 
  -6   5   9      103.97      103.52      4.27 o 
  -5   5   9       21.79       20.73      3.33 o 
  -4   5   9       24.34       30.52      3.77 o 
  -3   5   9        0.54       -0.94      1.87 o 
  -2   5   9       17.93       17.91      2.54 o 
  -1   5   9        3.14        3.12      1.98 o 
   0   5   9        8.55        8.34      2.46 o 
   1   5   9      178.14      194.27      2.86 o 
   2   5   9       21.90       20.44      3.55 o 
   3   5   9       20.25       22.93      3.33 o 
   4   5   9       58.33       60.51      4.45 o 
   5   5   9        4.15        1.71      3.22 o 
   6   5   9        1.18        2.02      3.87 o 
   7   5   9        1.52       -3.52      9.56 o 
  -8   6   9        0.04        2.45      4.24 o 
  -7   6   9        5.55        2.78      3.10 o 
  -6   6   9        0.15       -0.26      2.28 o 
  -5   6   9        2.41        2.03      2.21 o 
  -4   6   9       76.61       80.98      3.54 o 
  -3   6   9      160.58      165.81      2.86 o 
  -2   6   9        4.81        7.54      2.08 o 
  -1   6   9        6.27        5.44      2.19 o 
   0   6   9       16.76       12.25      1.64 o 
   1   6   9        5.29        4.28      1.26 o 
   2   6   9       57.75       62.05      6.01 o 
   3   6   9        0.27        0.31      2.82 o 
   4   6   9        0.00        0.83      3.28 o 
   5   6   9       45.68       47.73      6.55 o 
   6   6   9       15.76       11.82      4.21 o 
   7   6   9        3.98       -0.37      4.32 o 
  -8   7   9        1.00        1.46      3.48 o 
  -7   7   9       19.71       10.79      4.98 o 
  -6   7   9       28.22       29.91      8.07 o 
  -5   7   9        3.76        5.34      2.95 o 
  -4   7   9       25.16       21.05      3.14 o 
  -3   7   9      173.24      182.53      4.00 o 
  -2   7   9        4.52        3.70      2.02 o 
  -1   7   9        4.22        3.68      1.78 o 
   0   7   9       63.92       65.21      2.36 o 
   1   7   9        0.14        0.31      1.15 o 
   2   7   9        9.75        9.79      3.83 o 
   3   7   9       10.18       11.15      3.87 o 
   4   7   9      219.41      249.44     10.27 o 
   5   7   9        0.47        1.58      5.39 o 
   6   7   9        0.20       -0.42      3.12 o 
   7   7   9        2.74        4.55      7.26 o 
  -8   8   9        0.14       -2.52      3.24 o 
  -7   8   9        7.97        4.84      3.51 o 
  -6   8   9        0.45        0.10      2.35 o 
  -5   8   9       44.88       50.41      2.87 o 
  -4   8   9        4.05        1.90      2.17 o 
  -3   8   9        7.70        7.39      1.71 o 
  -2   8   9       31.40       37.22      3.14 o 
  -1   8   9        6.87        7.68      1.72 o 
   0   8   9        0.44        1.30      1.66 o 
   1   8   9        7.68        4.08      1.74 o 
   2   8   9       21.52       15.67      4.20 o 
   3   8   9      136.61      149.45      5.94 o 
   4   8   9       82.85       83.20      5.31 o 
   5   8   9       13.76        7.78      5.05 o 
   6   8   9       11.83        5.77      6.26 o 
  -7   9   9        0.31       -0.33      2.57 o 
  -6   9   9        2.31        1.94      2.28 o 
  -5   9   9        6.27        7.78      3.05 o 
  -4   9   9        2.19        3.97      2.66 o 
  -3   9   9       66.93       77.12      4.28 o 
  -2   9   9        0.44        1.73      2.51 o 
  -1   9   9       73.29       81.21      4.07 o 
   0   9   9        0.83        2.61      1.77 o 
   1   9   9        5.96        3.69      1.72 o 
   2   9   9        1.50        4.38      3.67 o 
   3   9   9        0.26       -2.56      4.49 o 
   4   9   9       42.74       41.05      4.89 o 
   5   9   9       19.67       15.18      6.84 o 
   6   9   9        0.73        2.97      4.06 o 
  -7  10   9        0.24        1.00      2.87 o 
  -6  10   9       37.06       44.47      4.06 o 
  -5  10   9       17.77       13.44      3.74 o 
  -4  10   9        0.00        0.21      2.06 o 
  -3  10   9      167.16      178.39      5.07 o 
  -2  10   9        1.30        1.77      1.88 o 
  -1  10   9        0.01        1.62      1.75 o 
   0  10   9        0.96        0.58      1.41 o 
   1  10   9        3.42        2.92      1.31 o 
   2  10   9        3.23        0.23      3.22 o 
   3  10   9      118.25      153.99     12.39 o 
   4  10   9        4.13        6.07      5.61 o 
   5  10   9       22.46       16.38     12.68 o 
  -6  11   9        4.03        0.11      3.65 o 
  -5  11   9        5.53        4.27      2.74 o 
  -4  11   9        0.10        1.77      2.43 o 
  -3  11   9        4.66        6.53      3.31 o 
  -2  11   9        2.53        1.08      1.75 o 
  -1  11   9       27.72       22.88      2.62 o 
   0  11   9        0.20        0.74      1.76 o 
   1  11   9        0.70        0.98      1.31 o 
   2  11   9        3.23       -3.41      8.47 o 
   3  11   9        0.10        2.28      5.26 o 
   4  11   9       53.75       82.24     13.94 o 
   5  11   9        9.13        9.55     10.02 o 
  -6  12   9        0.07       -0.18      3.21 o 
  -5  12   9        2.03        0.17      2.37 o 
  -4  12   9       11.73        7.38      4.23 o 
  -3  12   9       60.56       67.26      4.14 o 
  -2  12   9        0.77        0.92      2.37 o 
  -1  12   9        6.70        7.23      2.11 o 
   0  12   9        0.26       -0.37      1.78 o 
   1  12   9        0.31       -1.47      1.47 o 
   2  12   9        5.86        1.11      5.70 o 
   3  12   9        9.00       10.90      4.84 o 
   4  12   9        7.06        2.65      5.90 o 
  -5  13   9        0.36       -2.35      3.75 o 
  -4  13   9        6.50        7.39      2.60 o 
  -3  13   9        9.93        9.32      2.79 o 
  -2  13   9        7.48        2.46      2.70 o 
  -1  13   9        0.04       -2.68      2.85 o 
   0  13   9        3.95        1.62      2.21 o 
   1  13   9        7.98        5.26      4.05 o 
   2  13   9        4.88        2.54      3.50 o 
   3  13   9        0.18        0.81      4.95 o 
   4  13   9       25.65       21.04      9.28 o 
  -4  14   9        2.84        2.51      3.30 o 
  -3  14   9        4.43        3.32      2.90 o 
  -2  14   9        0.61       -0.04      2.21 o 
  -1  14   9        0.36       -1.38      2.56 o 
   0  14   9        0.37        1.99      2.51 o 
   1  14   9        0.10       -0.47      3.63 o 
   2  14   9        6.05        8.00      4.43 o 
   3  14   9        5.65       12.75      7.88 o 
  -3  15   9       15.64       10.49      4.88 o 
  -2  15   9       23.60       17.98      4.85 o 
  -1  15   9        5.49        6.64      3.02 o 
   0  15   9        4.26        5.82      6.12 o 
   1  15   9        0.00        1.21      5.16 o 
  -9   0  10       18.97       32.79     14.70 o 
  -8   0  10        0.39        4.81      6.84 o 
  -7   0  10        0.11       -4.15      6.21 o 
  -6   0  10       12.54       10.49      9.96 o 
  -5   0  10      145.79      112.39      2.70 o 
  -4   0  10      107.93      100.06      4.63 o 
  -3   0  10       77.98       80.73      5.10 o 
  -2   0  10     1407.09     1393.04     17.55 o 
  -1   0  10        4.09        5.56      2.40 o 
   0   0  10       43.75       52.13      4.66 o 
   1   0  10       40.26       43.87      4.96 o 
   2   0  10       35.17       36.53      3.91 o 
   3   0  10      142.61      137.39      4.73 o 
   4   0  10      190.48      194.53      6.99 o 
   5   0  10      174.51      167.96      4.50 o 
   6   0  10        1.01        3.55      4.02 o 
  -9   1  10        0.20       -5.62      5.62 o 
  -8   1  10        7.74       11.39      6.29 o 
  -7   1  10       20.87       27.16      6.26 o 
  -6   1  10       68.47       57.78      1.72 o 
  -5   1  10       22.24       14.06      2.34 o 
  -4   1  10        7.40        5.42      2.39 o 
  -3   1  10       26.86       28.79      2.50 o 
  -2   1  10        8.10        8.38      2.61 o 
  -1   1  10       45.39       50.49      2.49 o 
   0   1  10       30.27       35.26      2.88 o 
   1   1  10       61.24       73.93      2.81 o 
   2   1  10        1.54        0.83      1.94 o 
   3   1  10        1.46        1.53      1.49 o 
   4   1  10        0.12        0.36      1.53 o 
   5   1  10        0.01       -0.49      2.04 o 
   6   1  10        1.60        3.95      2.44 o 
   7   1  10        8.39        7.57      5.91 o 
  -8   2  10        0.00        1.47      5.27 o 
  -7   2  10        0.19        1.89      3.59 o 
  -6   2  10       82.87       69.44      4.03 o 
  -5   2  10        3.17        2.11      1.55 o 
  -4   2  10       48.15       52.56      2.58 o 
  -3   2  10      368.23      369.15      4.45 o 
  -2   2  10       79.84       79.12      4.60 o 
  -1   2  10       50.08       48.81      2.29 o 
   0   2  10        9.41        7.20      1.91 o 
   1   2  10        8.23       11.14      1.83 o 
   2   2  10        5.96        6.05      1.63 o 
   3   2  10      141.51      142.75      2.61 o 
   4   2  10        0.21        1.52      1.48 o 
   5   2  10       98.43       89.56      5.72 o 
   6   2  10        4.42        3.20      2.71 o 
   7   2  10        0.09        2.16      6.84 o 
  -8   3  10        1.28        0.80      5.36 o 
  -7   3  10       13.25        9.75      3.37 o 
  -6   3  10       59.65       53.71      4.60 o 
  -5   3  10       10.75       11.22      2.16 o 
  -4   3  10        8.27        7.51      1.61 o 
  -3   3  10       56.07       52.82      2.94 o 
  -2   3  10      227.73      220.65      3.76 o 
  -1   3  10        2.13        2.43      1.77 o 
   0   3  10       71.63       71.01      2.36 o 
   1   3  10       90.76       97.06      2.73 o 
   2   3  10       12.75       15.90      1.93 o 
   3   3  10        4.30        2.89      0.78 o 
   4   3  10      137.86      139.02      7.19 o 
   5   3  10       13.35       18.59      5.18 o 
   6   3  10        0.55       -1.63      3.50 o 
   7   3  10       15.65       23.23      5.97 o 
  -8   4  10        3.68        2.11      3.19 o 
  -7   4  10        2.06        1.82      2.34 o 
  -6   4  10        0.01        0.71      2.47 o 
  -5   4  10       40.24       36.99      3.24 o 
  -4   4  10        0.60        1.25      2.70 o 
  -3   4  10       47.99       45.24      4.71 o 
  -2   4  10       92.06       93.02      4.35 o 
  -1   4  10       42.70       46.66      2.80 o 
   0   4  10        0.25        0.71      1.82 o 
   1   4  10        1.05        0.23      1.82 o 
   2   4  10       47.36       54.69      2.30 o 
   3   4  10       28.96       26.46      3.55 o 
   4   4  10       74.78       84.36      4.27 o 
   5   4  10       14.27       13.04      3.51 o 
   6   4  10       10.11       12.58      3.50 o 
   7   4  10        0.02        4.12      9.09 o 
  -8   5  10        4.51        2.96      3.95 o 
  -7   5  10        3.03        1.47      2.41 o 
  -6   5  10       13.42        5.01      3.08 o 
  -5   5  10       35.11       34.69      2.87 o 
  -4   5  10        0.04       -0.26      1.81 o 
  -3   5  10      781.08      810.87      8.39 o 
  -2   5  10       26.53       30.67      3.44 o 
  -1   5  10        1.65        1.82      1.92 o 
   0   5  10       31.88       34.53      2.86 o 
   1   5  10       14.83       14.56      2.51 o 
   2   5  10       11.12       13.70      3.31 o 
   3   5  10       23.02       19.88      4.28 o 
   4   5  10        9.21        4.47      3.98 o 
   5   5  10        2.31        0.57      3.63 o 
   6   5  10        0.36       -1.35      3.47 o 
   7   5  10       23.91       35.61     12.08 o 
  -8   6  10        2.24        0.81      3.86 o 
  -7   6  10        0.44       -0.13      2.28 o 
  -6   6  10       93.34       85.57      4.58 o 
  -5   6  10        1.58        0.38      1.86 o 
  -4   6  10       12.02       13.06      2.79 o 
  -3   6  10      282.59      289.40      4.33 o 
  -2   6  10       98.14       97.91      3.06 o 
  -1   6  10        9.37        8.41      2.03 o 
   0   6  10        0.53        1.21      1.74 o 
   1   6  10        1.77        2.84      1.38 o 
   2   6  10        1.39        0.87      2.83 o 
   3   6  10      215.58      225.63      7.84 o 
   4   6  10        0.46       -0.07      2.92 o 
   5   6  10       97.60      102.41      6.45 o 
   6   6  10        0.20       -0.15      3.35 o 
  -8   7  10        9.75        4.06      3.98 o 
  -7   7  10        0.02        0.35      3.12 o 
  -6   7  10        1.40        1.43      3.37 o 
  -5   7  10       17.79       16.13      2.90 o 
  -4   7  10       13.00       12.19      3.02 o 
  -3   7  10       93.95       94.50      3.41 o 
  -2   7  10       48.21       51.29      3.57 o 
  -1   7  10       11.84        9.54      2.38 o 
   0   7  10        0.50        0.59      1.76 o 
   1   7  10        1.57        1.56      1.29 o 
   2   7  10        1.12        3.70      3.31 o 
   3   7  10        3.98        7.57      3.79 o 
   4   7  10       21.17       20.07      5.10 o 
   5   7  10        2.84        2.06      4.65 o 
   6   7  10        1.31        4.91      5.55 o 
  -7   8  10        0.18        1.36      2.90 o 
  -6   8  10        0.00        0.55      2.65 o 
  -5   8  10        8.92        9.88      2.72 o 
  -4   8  10        0.00        2.84      2.50 o 
  -3   8  10       92.42       92.26      4.11 o 
  -2   8  10      560.89      590.69      6.93 o 
  -1   8  10        6.21        6.50      2.33 o 
   0   8  10       16.03        9.14      3.51 o 
   1   8  10        0.83        1.29      1.07 o 
   2   8  10        7.42        7.59      3.75 o 
   3   8  10       25.27       26.56      4.48 o 
   4   8  10        0.53        1.12      4.00 o 
   5   8  10        4.85       -0.07      3.69 o 
   6   8  10        1.97        0.19      3.85 o 
  -7   9  10        9.03        4.58      3.31 o 
  -6   9  10       28.14       20.15      5.67 o 
  -5   9  10        0.92       -0.53      2.52 o 
  -4   9  10        3.07        3.38      4.08 o 
  -3   9  10      281.97      298.57      6.21 o 
  -2   9  10       14.90       12.55      2.53 o 
  -1   9  10       40.60       41.91      3.12 o 
   0   9  10       19.50       15.20      2.96 o 
   1   9  10       15.31       10.34      1.28 o 
   2   9  10       14.78       14.80      4.52 o 
   3   9  10        4.62       14.18      8.62 o 
   4   9  10        0.39        1.06      5.19 o 
   5   9  10        4.43        3.61      6.47 o 
  -7  10  10        0.74       -0.03     10.92 o 
  -6  10  10        0.21        2.20      3.78 o 
  -5  10  10        0.61        3.85      4.04 o 
  -4  10  10        4.69        6.63      2.61 o 
  -3  10  10       21.99       26.01      2.96 o 
  -2  10  10        6.25        4.97      2.93 o 
  -1  10  10        4.79        8.84      2.60 o 
   0  10  10        7.48        7.29      2.21 o 
   1  10  10        1.30        0.73      1.09 o 
   2  10  10        8.36       13.15      5.62 o 
   3  10  10        1.01        4.68      9.26 o 
   4  10  10        1.97        1.82      5.10 o 
   5  10  10        0.38       -0.41      7.69 o 
  -6  11  10        4.05        3.19      3.20 o 
  -5  11  10        0.02        0.01      2.57 o 
  -4  11  10        1.55        3.44      2.99 o 
  -3  11  10        0.00        1.92      2.67 o 
  -2  11  10       31.75       21.45      6.14 o 
  -1  11  10        3.73        2.52      2.18 o 
   0  11  10       22.59       20.91      2.53 o 
   1  11  10       11.38       13.48      2.82 o 
   2  11  10        4.95        4.04      6.53 o 
   3  11  10        9.02       13.58      4.96 o 
   4  11  10       18.09       21.45      5.26 o 
  -5  12  10        2.72        3.22      3.24 o 
  -4  12  10       26.58       22.76      4.54 o 
  -3  12  10        6.24        7.25      3.79 o 
  -2  12  10      252.90      260.02      5.88 o 
  -1  12  10        0.09        0.22      2.16 o 
   0  12  10        0.00        0.40      1.73 o 
   1  12  10        1.77        3.89      5.26 o 
   2  12  10        0.06        5.01      4.16 o 
   3  12  10       25.86       22.44      5.65 o 
   4  12  10        8.58       15.77      6.10 o 
  -5  13  10        0.33        3.28      4.39 o 
  -4  13  10        1.51       -0.69      3.91 o 
  -3  13  10        0.82        0.31      2.84 o 
  -2  13  10        4.01        4.93      3.08 o 
  -1  13  10       14.46        6.27      2.99 o 
   0  13  10       13.49        3.19      3.43 o 
   1  13  10        0.04       11.01      5.45 o 
   2  13  10        0.04        7.36      7.75 o 
   3  13  10        0.68       -0.44      6.89 o 
  -3  14  10       36.15       27.91      5.64 o 
  -2  14  10        4.76        2.39      2.86 o 
  -1  14  10        1.24        2.64      3.41 o 
   0  14  10        0.43        2.03      4.71 o 
   1  14  10        2.02       -2.33      6.16 o 
   2  14  10        1.37        3.26      7.84 o 
  -1  15  10        0.00        1.62      2.74 o 
   0  15  10        1.03        1.11      4.85 o 
  -8   1  11        1.11        6.04      6.26 o 
  -7   1  11        9.07       11.69      5.96 o 
  -6   1  11       15.48       11.19      3.09 o 
  -5   1  11       88.88       75.82      4.38 o 
  -4   1  11       45.42       49.58      3.46 o 
  -3   1  11     1441.02     1473.92     20.44 o 
  -2   1  11       47.39       45.70      3.70 o 
  -1   1  11       14.88       14.44      3.28 o 
   0   1  11        3.72        3.01      1.98 o 
   1   1  11       27.34       26.08      2.29 o 
   2   1  11        8.55        8.23      2.24 o 
   3   1  11        0.60       -1.09      1.59 o 
   4   1  11       62.06       68.48      3.31 o 
   5   1  11        0.00        0.16      2.01 o 
   6   1  11        1.10        0.14      3.03 o 
  -8   2  11        0.09       -0.85      5.85 o 
  -7   2  11        5.38        3.46      4.50 o 
  -6   2  11       61.00       61.86      3.82 o 
  -5   2  11        2.68        0.06      3.59 o 
  -4   2  11       96.36      100.81      2.75 o 
  -3   2  11      723.31      735.32      9.63 o 
  -2   2  11        0.58        1.22      2.13 o 
  -1   2  11       12.64       13.79      2.34 o 
   0   2  11       10.63       15.88      1.94 o 
   1   2  11        1.55       -0.43      1.97 o 
   2   2  11       12.53       11.73      1.78 o 
   3   2  11        1.71        1.91      1.58 o 
   4   2  11        0.13        0.23      1.01 o 
   5   2  11       65.39       60.34      9.72 o 
   6   2  11       19.63       26.89      2.97 o 
  -8   3  11        3.58        0.91      5.74 o 
  -7   3  11        1.19        4.90      3.92 o 
  -6   3  11        1.39        0.15      2.06 o 
  -5   3  11       84.47       82.83      5.36 o 
  -4   3  11       26.95       25.88      2.22 o 
  -3   3  11      164.28      156.16      3.79 o 
  -2   3  11        7.30        8.59      1.98 o 
  -1   3  11        2.78        3.00      2.00 o 
   0   3  11       18.37       16.70      1.87 o 
   1   3  11        0.06       -0.02      1.53 o 
   2   3  11        0.32        0.77      1.39 o 
   3   3  11       11.45       12.39      1.23 o 
   4   3  11       22.20       28.26      3.76 o 
   5   3  11        8.89        9.28      2.87 o 
   6   3  11        0.00       -2.73      3.74 o 
  -8   4  11        4.14        3.80      3.78 o 
  -7   4  11        0.42        0.08      4.43 o 
  -6   4  11        4.12        1.68      2.86 o 
  -5   4  11        8.67        5.70      3.61 o 
  -4   4  11       19.60       18.31      1.92 o 
  -3   4  11       41.66       45.54      3.56 o 
  -2   4  11     3039.18     3135.66     32.16 o 
  -1   4  11        5.95        7.61      2.03 o 
   0   4  11       36.96       33.42      2.84 o 
   1   4  11        9.01        4.16      1.46 o 
   2   4  11       22.67       20.60      1.84 o 
   3   4  11        0.02        0.44      2.58 o 
   4   4  11        0.00        1.00      3.38 o 
   5   4  11        0.89        2.58      3.83 o 
   6   4  11        2.71        3.84      3.85 o 
  -8   5  11        2.96        7.16      4.24 o 
  -7   5  11       17.97       10.34      3.56 o 
  -6   5  11        1.42        1.91      2.10 o 
  -5   5  11        0.15        0.62      2.10 o 
  -4   5  11       22.48       22.74      2.17 o 
  -3   5  11      242.45      255.89      5.02 o 
  -2   5  11       62.21       66.83      5.12 o 
  -1   5  11        1.97        0.68      2.58 o 
   0   5  11       29.72       30.02      3.21 o 
   1   5  11        1.82        2.31      2.04 o 
   2   5  11        0.44        1.24      3.26 o 
   3   5  11        3.36        3.94      3.75 o 
   4   5  11       22.58       23.74      4.64 o 
   5   5  11        6.31        8.97      5.36 o 
   6   5  11        0.04        3.06      3.74 o 
  -8   6  11        0.41        3.48      4.02 o 
  -7   6  11        2.98        4.44      3.34 o 
  -6   6  11       14.26        9.19      3.15 o 
  -5   6  11        9.26        6.14      2.46 o 
  -4   6  11        1.57       -0.09      1.85 o 
  -3   6  11       58.56       66.82      3.39 o 
  -2   6  11        0.02       -1.09      2.32 o 
  -1   6  11       24.27       29.17      3.38 o 
   0   6  11      104.49      105.14      2.60 o 
   1   6  11        2.67        1.86      1.34 o 
   2   6  11        0.35       -2.27      3.16 o 
   3   6  11       21.87       25.03      4.65 o 
   4   6  11        0.60       -0.42      3.60 o 
   5   6  11        0.04       -1.66      4.26 o 
   6   6  11        1.22        0.43      3.56 o 
  -7   7  11        1.38       -2.56      3.12 o 
  -6   7  11        7.07        5.53      2.39 o 
  -5   7  11        0.23        1.22      2.57 o 
  -4   7  11        2.72        0.66      1.34 o 
  -3   7  11      275.84      282.20      4.91 o 
  -2   7  11      235.95      239.47      4.57 o 
  -1   7  11       27.85       25.28      2.19 o 
   0   7  11        2.71        2.79      1.71 o 
   1   7  11       62.65       66.03      2.07 o 
   2   7  11        3.59        7.74      3.81 o 
   3   7  11        4.31        4.73      3.37 o 
   4   7  11        2.90        5.87      4.61 o 
   5   7  11       70.70       82.80      5.91 o 
   6   7  11        5.49        4.44      4.88 o 
  -7   8  11        0.52        0.94      2.65 o 
  -6   8  11        0.53        1.05      2.73 o 
  -5   8  11        0.08        0.65      2.80 o 
  -4   8  11       30.00       39.21      4.78 o 
  -3   8  11       36.44       42.22      2.74 o 
  -2   8  11      524.10      565.83      6.76 o 
  -1   8  11        5.78        9.07      1.89 o 
   0   8  11       15.74       14.06      2.16 o 
   1   8  11        2.09        3.24      1.12 o 
   2   8  11        0.22        7.11      4.59 o 
   3   8  11        2.37        2.46      3.93 o 
   4   8  11        7.13        8.12      6.27 o 
   5   8  11        0.42        2.04      3.76 o 
  -7   9  11        0.11        1.02      2.71 o 
  -6   9  11        0.63        2.12      4.07 o 
  -5   9  11        5.18        3.10      3.05 o 
  -4   9  11        0.33        0.79      4.61 o 
  -3   9  11      111.65      108.89      4.56 o 
  -2   9  11       17.65       19.53      3.15 o 
  -1   9  11       21.25       23.58      4.61 o 
   0   9  11        5.80        3.10      1.89 o 
   1   9  11        4.07        1.84      1.98 o 
   2   9  11        1.37       -0.18      3.70 o 
   3   9  11        2.12        0.89      3.97 o 
   4   9  11        2.55        0.96      5.81 o 
   5   9  11        1.92        1.96      5.05 o 
  -6  10  11       12.26        7.42      3.54 o 
  -5  10  11        1.97        0.58      3.30 o 
  -4  10  11        1.54       -1.48      3.22 o 
  -3  10  11       44.07       46.13      3.80 o 
  -2  10  11       42.41       49.75      4.47 o 
  -1  10  11       18.08        7.78      2.52 o 
   0  10  11       12.84        8.15      3.46 o 
   1  10  11        5.35        1.93      7.91 o 
   2  10  11        0.60        5.17      5.28 o 
   3  10  11       15.96        9.85      4.89 o 
   4  10  11        1.36       -3.05      4.40 o 
  -5  11  11        2.64        3.98      3.59 o 
  -4  11  11        1.61        2.52      2.97 o 
  -3  11  11      143.74      152.70      5.47 o 
  -2  11  11       53.03       49.08      3.39 o 
  -1  11  11       21.86       18.20      2.91 o 
   0  11  11       14.95       13.87      1.68 o 
   1  11  11        0.22        3.17      6.55 o 
   2  11  11        3.40       10.78      6.07 o 
   3  11  11        0.95       -2.25      4.64 o 
   4  11  11        0.32        2.40      4.84 o 
  -5  12  11        2.57        2.64      3.61 o 
  -4  12  11        1.20        1.24      3.26 o 
  -3  12  11        5.76        4.28      4.12 o 
  -2  12  11       89.58       91.44      4.40 o 
  -1  12  11        0.55       -0.42      2.07 o 
   0  12  11       10.11        8.21      4.77 o 
   1  12  11        4.21       -2.15      9.00 o 
   2  12  11        0.00        3.22      4.58 o 
   3  12  11        0.08       -2.10      6.02 o 
  -4  13  11        3.61        0.60      2.75 o 
  -3  13  11       97.46       99.96      6.15 o 
  -2  13  11        1.58        2.71      3.78 o 
  -1  13  11       11.31        8.61      2.61 o 
   0  13  11        1.72        0.98      7.11 o 
   1  13  11        0.11        1.34      4.44 o 
   2  13  11        0.03        3.88      6.52 o 
  -2  14  11       19.82       14.77      4.70 o 
  -1  14  11        1.48        7.80     10.46 o 
   0  14  11        0.73        7.93      5.45 o 
   1  14  11        0.36        5.30      6.77 o 
  -8   0  12        7.20       16.43      8.70 o 
  -7   0  12        1.49       -7.47      7.47 o 
  -6   0  12        1.04        3.52      5.48 o 
  -5   0  12        1.67       -1.28      3.78 o 
  -4   0  12       64.01       62.15      5.63 o 
  -3   0  12        7.33        9.06      3.48 o 
  -2   0  12     4465.71     4672.30     53.05 o 
  -1   0  12       67.85       69.40      8.36 o 
   0   0  12        0.42       -0.10      2.59 o 
   1   0  12      215.69      184.82      5.93 o 
   2   0  12        5.60        4.76      3.26 o 
   3   0  12        2.43        0.39      2.64 o 
   4   0  12       23.66       20.36      3.41 o 
   5   0  12       51.06       60.68      3.52 o 
   6   0  12       16.37       19.72      7.37 o 
  -8   1  12        5.99       16.90      9.89 o 
  -7   1  12        0.15       11.72      6.46 o 
  -6   1  12       16.30       15.74      2.79 o 
  -5   1  12        7.06        4.62      1.47 o 
  -4   1  12       16.76       15.54      3.13 o 
  -3   1  12       33.30       44.72      3.50 o 
  -2   1  12        0.14        4.30      2.82 o 
  -1   1  12       66.96       66.04      3.31 o 
   0   1  12      100.90      103.44      3.34 o 
   1   1  12       32.87       29.21      2.16 o 
   2   1  12       14.03       13.80      2.08 o 
   3   1  12       24.57       20.56      2.11 o 
   4   1  12        0.15        1.53      1.67 o 
   5   1  12        5.94        8.67      3.20 o 
   6   1  12        0.57       -1.30      4.86 o 
  -8   2  12        0.41       -7.97      7.97 o 
  -7   2  12        4.71        7.89      4.36 o 
  -6   2  12        5.94        4.70      2.32 o 
  -5   2  12       35.56       29.68      7.89 o 
  -4   2  12        4.38        3.82      1.70 o 
  -3   2  12      105.22      116.56      3.78 o 
  -2   2  12      104.98      109.89      3.51 o 
  -1   2  12        9.07        8.93      2.25 o 
   0   2  12       16.36       20.43      3.16 o 
   1   2  12       14.54       10.65      2.46 o 
   2   2  12        0.83        0.82      1.54 o 
   3   2  12        3.96        4.95      1.64 o 
   4   2  12        0.15        1.41      1.27 o 
   5   2  12        1.93        3.64      3.81 o 
   6   2  12        1.84        0.85      2.80 o 
  -8   3  12        5.14       -0.07      5.92 o 
  -7   3  12        1.95       -1.16      3.81 o 
  -6   3  12        0.82       -1.21      2.38 o 
  -5   3  12        3.23        3.79      3.11 o 
  -4   3  12       15.10       14.20      2.43 o 
  -3   3  12     1084.64     1121.90     11.26 o 
  -2   3  12       53.18       56.08      2.59 o 
  -1   3  12       58.15       54.81      2.89 o 
   0   3  12        8.46        8.51      1.79 o 
   1   3  12       48.93       39.90      2.40 o 
   2   3  12        1.83        1.30      1.42 o 
   3   3  12        2.39        2.05      1.10 o 
   4   3  12       32.11       24.04      4.87 o 
   5   3  12       17.74       13.29      3.00 o 
   6   3  12       10.59        8.72      3.49 o 
  -8   4  12        2.40        7.68      4.12 o 
  -7   4  12        0.17        3.35      4.35 o 
  -6   4  12        0.04        2.29      2.98 o 
  -5   4  12       15.56        4.47      3.56 o 
  -4   4  12       31.73       33.42      2.51 o 
  -3   4  12        2.96        3.54      2.60 o 
  -2   4  12      346.41      384.27      6.98 o 
  -1   4  12        7.56        5.59      2.18 o 
   0   4  12       16.71       16.36      2.93 o 
   1   4  12        0.16        1.31      1.60 o 
   2   4  12        2.26        3.95      1.77 o 
   3   4  12        1.20       -0.82      2.82 o 
   4   4  12        4.38        0.01      3.32 o 
   5   4  12        7.16        5.85      4.22 o 
   6   4  12        2.74       -0.66      3.49 o 
  -7   5  12        2.11       -1.62      3.58 o 
  -6   5  12        0.52       -0.08      2.48 o 
  -5   5  12       16.29       12.36      6.08 o 
  -4   5  12       35.33       30.97      2.54 o 
  -3   5  12      241.09      241.03      5.05 o 
  -2   5  12       18.94       18.87      2.53 o 
  -1   5  12       30.15       34.19      3.37 o 
   0   5  12       45.40       43.51      3.07 o 
   1   5  12        3.68        4.09      2.49 o 
   2   5  12        0.02        2.24      3.41 o 
   3   5  12        2.05        3.82      3.92 o 
   4   5  12       31.72       27.11      4.26 o 
   5   5  12        9.09        5.09      5.22 o 
   6   5  12        2.78        2.46      3.87 o 
  -7   6  12        2.42        1.88      2.37 o 
  -6   6  12       10.43        6.89      3.11 o 
  -5   6  12       15.08       10.47      4.25 o 
  -4   6  12       10.12        8.38      2.38 o 
  -3   6  12       90.67       95.24      3.80 o 
  -2   6  12       18.51       18.45      3.02 o 
  -1   6  12       16.30       13.64      3.24 o 
   0   6  12        1.18        1.98      1.80 o 
   1   6  12        0.08        0.77      1.39 o 
   2   6  12       13.76       14.46      3.92 o 
   3   6  12        5.07       10.21      3.86 o 
   4   6  12        2.78        2.76      4.36 o 
   5   6  12        0.49        2.29      4.45 o 
  -7   7  12        0.64        0.54      2.49 o 
  -6   7  12        2.47        0.69      2.74 o 
  -5   7  12        7.71        3.79      3.84 o 
  -4   7  12        7.00        7.36      2.26 o 
  -3   7  12      196.71      204.56      4.90 o 
  -2   7  12        7.24        3.93      2.75 o 
  -1   7  12      106.84      109.37      3.72 o 
   0   7  12       21.97       23.03      2.22 o 
   1   7  12        6.17        3.36      1.65 o 
   2   7  12        5.37        4.06      3.83 o 
   3   7  12        0.50        1.39      4.22 o 
   4   7  12       19.46       16.96      8.26 o 
   5   7  12        0.10        3.84      4.90 o 
  -7   8  12        2.83        1.15      4.20 o 
  -6   8  12        0.67       -0.01      3.75 o 
  -5   8  12        2.15       -2.07      3.27 o 
  -4   8  12        1.16       -1.92      3.78 o 
  -3   8  12        8.22        8.52      2.59 o 
  -2   8  12      420.67      431.25      6.34 o 
  -1   8  12        2.54        3.29      2.53 o 
   0   8  12        8.23        6.52      2.12 o 
   1   8  12      107.52      103.41      6.26 o 
   2   8  12        2.50        2.11      5.30 o 
   3   8  12        0.04        2.09      4.06 o 
   4   8  12        0.47        9.22      5.32 o 
   5   8  12        0.07       -0.14      3.74 o 
  -6   9  12        1.44        2.57      3.78 o 
  -5   9  12        1.86        3.28      2.81 o 
  -4   9  12       11.26        7.82      3.55 o 
  -3   9  12       87.79       88.10      5.53 o 
  -2   9  12       15.44       13.36      2.94 o 
  -1   9  12        9.16        4.54      2.73 o 
   0   9  12        3.06        2.81      1.99 o 
   1   9  12        4.94        9.56      6.41 o 
   2   9  12        3.14        2.04      5.68 o 
   3   9  12        0.92        6.59      4.00 o 
   4   9  12        5.17        7.75      5.82 o 
  -6  10  12        0.01        3.26      4.67 o 
  -5  10  12        4.14        1.28      3.29 o 
  -4  10  12        0.30       -0.29      2.87 o 
  -3  10  12        7.35       11.93      2.41 o 
  -2  10  12        7.66        5.20      2.20 o 
  -1  10  12        0.85        2.82      2.10 o 
   0  10  12       14.18       12.07      2.29 o 
   1  10  12       17.47       21.28      9.06 o 
   2  10  12        0.87       -0.24      3.61 o 
   3  10  12        0.04        2.82      7.61 o 
   4  10  12        3.90        6.08      4.60 o 
  -5  11  12        1.37        7.39      4.08 o 
  -4  11  12        3.40        2.12      4.21 o 
  -3  11  12       52.86       56.21      6.17 o 
  -2  11  12        3.82        3.50      3.07 o 
  -1  11  12        4.07        2.00      2.68 o 
   0  11  12        1.30        8.34      4.65 o 
   1  11  12       23.46       24.07      7.10 o 
   2  11  12        0.28       -4.57      5.05 o 
   3  11  12        0.12        3.74      9.49 o 
  -4  12  12        7.84        9.35      3.45 o 
  -3  12  12       12.13        9.96      4.49 o 
  -2  12  12       69.32       58.82      4.35 o 
  -1  12  12        7.13        4.85      2.88 o 
   0  12  12        1.74        6.02      5.47 o 
   1  12  12       13.27       14.91      5.06 o 
   2  12  12        0.00       15.50     10.95 o 
  -3  13  12        2.00        0.72      3.54 o 
  -2  13  12        0.26       -1.08      2.61 o 
  -1  13  12       11.97       -0.20      3.77 o 
   0  13  12        0.37        4.14      5.97 o 
   1  13  12        3.41        2.51      5.23 o 
  -7   1  13        0.47        3.53      8.88 o 
  -6   1  13        0.37        9.89      9.61 o 
  -5   1  13        0.00       -0.29      1.45 o 
  -4   1  13        6.30        3.95      2.86 o 
  -3   1  13      100.15       99.19      3.60 o 
  -2   1  13       33.84       36.50      3.02 o 
  -1   1  13       33.79       40.78      2.90 o 
   0   1  13      116.54      111.46      3.16 o 
   1   1  13        0.08        0.70      2.00 o 
   2   1  13        8.01        3.89      2.06 o 
   3   1  13        1.54        0.78      1.71 o 
   4   1  13        0.01       -0.98      1.67 o 
   5   1  13        0.05        1.44      2.90 o 
  -7   2  13        0.41        1.45      4.13 o 
  -6   2  13        0.01       -2.05      4.61 o 
  -5   2  13       24.85       11.79      8.17 o 
  -4   2  13        2.80        1.76      2.00 o 
  -3   2  13        0.28        1.65      2.09 o 
  -2   2  13      200.47      207.25      5.04 o 
  -1   2  13      163.40      161.58      4.17 o 
   0   2  13        5.73       10.44      2.55 o 
   1   2  13        4.99        5.72      1.68 o 
   2   2  13       72.46       77.13      2.51 o 
   3   2  13        0.35        0.40      1.16 o 
   4   2  13        4.09        3.73      2.80 o 
   5   2  13       62.68       77.19      5.39 o 
  -7   3  13        0.07        3.64      4.29 o 
  -6   3  13        1.78        0.90      2.34 o 
  -5   3  13        0.19        1.60      2.15 o 
  -4   3  13        0.04       -0.55      1.79 o 
  -3   3  13        0.18        0.20      2.05 o 
  -2   3  13        0.02        0.41      1.66 o 
  -1   3  13      254.47      278.69      4.79 o 
   0   3  13       21.68       28.68      2.69 o 
   1   3  13      117.15      109.60      2.76 o 
   2   3  13        5.68        4.74      1.70 o 
   3   3  13        0.49        1.36      1.11 o 
   4   3  13        2.99        4.85      3.72 o 
   5   3  13        0.14        2.58      2.68 o 
  -7   4  13        5.24        4.68      5.56 o 
  -6   4  13        3.61        7.77      3.63 o 
  -5   4  13        9.67        4.65      4.40 o 
  -4   4  13        5.75        3.12      2.31 o 
  -3   4  13       46.81       56.18      3.53 o 
  -2   4  13      392.25      421.55      6.97 o 
  -1   4  13      128.74      142.06      3.56 o 
   0   4  13        0.36       -1.15      1.69 o 
   1   4  13      291.10      270.60      5.75 o 
   2   4  13       10.72        9.05      2.24 o 
   3   4  13        1.51        3.69      3.19 o 
   4   4  13       10.71       10.94      4.09 o 
   5   4  13        5.58        9.61      4.54 o 
  -7   5  13        0.17        4.33      4.06 o 
  -6   5  13        3.39        3.40      2.91 o 
  -5   5  13        1.87       -2.05      4.24 o 
  -4   5  13        0.02       -0.55      1.89 o 
  -3   5  13       18.54       22.53      2.56 o 
  -2   5  13      133.36      144.93      4.31 o 
  -1   5  13       52.82       53.04      3.90 o 
   0   5  13       28.42       23.73      2.78 o 
   1   5  13       62.79       67.42      3.31 o 
   2   5  13        2.83        3.51      4.18 o 
   3   5  13        0.03        0.60      3.67 o 
   4   5  13        7.15       10.21      4.61 o 
   5   5  13        0.77       -1.13      4.00 o 
  -7   6  13        2.57        4.94      4.99 o 
  -6   6  13        0.50        4.39      4.15 o 
  -5   6  13        4.23        4.80      4.15 o 
  -4   6  13       15.45       16.49      3.55 o 
  -3   6  13       21.93       24.36      2.97 o 
  -2   6  13       25.50       27.82      3.54 o 
  -1   6  13        4.93        5.73      2.95 o 
   0   6  13        1.40       -0.31      1.79 o 
   1   6  13       11.10        9.24      1.84 o 
   2   6  13       11.10        6.93      3.85 o 
   3   6  13        4.61        5.34      3.81 o 
   4   6  13        3.98       14.76      8.13 o 
   5   6  13        0.35        4.34      3.99 o 
  -6   7  13        1.46        5.20      3.62 o 
  -5   7  13        4.47        6.28      4.02 o 
  -4   7  13       15.89       15.47      2.47 o 
  -3   7  13      102.48      109.43      3.99 o 
  -2   7  13       24.50       28.33      3.11 o 
  -1   7  13       49.52       52.77      3.08 o 
   0   7  13       16.04       11.87      2.33 o 
   1   7  13       51.61       38.01      3.80 o 
   2   7  13       10.12        9.22      4.78 o 
   3   7  13        1.14       -1.62      5.34 o 
   4   7  13        0.35        2.57      4.70 o 
  -6   8  13        0.05        5.02      3.85 o 
  -5   8  13        5.05        5.17      3.19 o 
  -4   8  13       10.64       10.90      2.02 o 
  -3   8  13        1.57        1.60      1.82 o 
  -2   8  13       23.11       27.65      2.90 o 
  -1   8  13        2.47        1.66      2.02 o 
   0   8  13        0.90        1.73      2.00 o 
   1   8  13       21.31       18.79      9.93 o 
   2   8  13        0.10       -4.32      7.28 o 
   3   8  13        1.44       -1.24      4.65 o 
   4   8  13        0.83       -2.54      5.25 o 
  -5   9  13        2.60        3.33      2.64 o 
  -4   9  13        2.39       -0.82      2.65 o 
  -3   9  13        9.09        4.44      2.47 o 
  -2   9  13        0.11       -1.15      2.72 o 
  -1   9  13       19.98       15.49      3.60 o 
   0   9  13        0.82        1.32      2.20 o 
   1   9  13        1.03        2.65      4.58 o 
   2   9  13        0.13        4.14      6.50 o 
   3   9  13        0.31       13.74     10.98 o 
   4   9  13        8.78        8.76      8.40 o 
  -5  10  13        5.99        6.85      3.36 o 
  -4  10  13        1.61       -0.84      3.02 o 
  -3  10  13       21.95       21.88      2.65 o 
  -2  10  13       15.89        8.88      2.58 o 
  -1  10  13        1.02        1.81      2.22 o 
   0  10  13        5.91       11.87      6.29 o 
   1  10  13        4.63        4.76      4.18 o 
   2  10  13       21.26       19.15      4.67 o 
   3  10  13        0.69        9.36      9.43 o 
  -4  11  13        5.97        7.47      4.07 o 
  -3  11  13       16.64        7.25      3.47 o 
  -2  11  13        1.54        1.94      2.66 o 
  -1  11  13        1.02        0.46      1.98 o 
   0  11  13        5.40        4.91      5.43 o 
   1  11  13        0.84        0.70      6.05 o 
   2  11  13        1.50        8.24      9.28 o 
  -3  12  13        2.36        2.14      4.53 o 
  -2  12  13       15.45        8.57      3.20 o 
  -1  12  13       14.56       10.85      4.91 o 
   0  12  13        0.86        4.54      6.57 o 
   1  12  13       15.80       12.99      5.52 o 
  -7   0  14        5.17       25.49      9.13 o 
  -6   0  14        1.11        3.13      5.08 o 
  -5   0  14       35.37       52.71      6.22 o 
  -4   0  14       24.78        9.42     14.80 o 
  -3   0  14        9.77        9.83      4.04 o 
  -2   0  14       84.16       94.57      5.23 o 
  -1   0  14       49.63       58.58      4.92 o 
   0   0  14       31.74       38.47      4.16 o 
   1   0  14      274.58      254.53      7.44 o 
   2   0  14       79.77       76.18      3.37 o 
   3   0  14        6.59        0.34      2.21 o 
   4   0  14        4.62        3.27      2.23 o 
   5   0  14        0.01       -4.95     10.82 o 
  -7   1  14        4.11        4.60      7.39 o 
  -6   1  14        0.14        3.24      3.71 o 
  -5   1  14        0.56       -2.31      2.31 o 
  -4   1  14       22.18        9.31      5.61 o 
  -3   1  14        0.07        1.79      2.72 o 
  -2   1  14       23.16       28.75      2.90 o 
  -1   1  14      111.97      114.76      4.75 o 
   0   1  14       61.04       55.99      3.80 o 
   1   1  14       94.88       81.04      4.07 o 
   2   1  14        4.08        0.99      1.77 o 
   3   1  14        4.45        0.81      1.69 o 
   4   1  14       20.91       12.05      7.22 o 
   5   1  14        0.16       -2.31      6.21 o 
  -7   2  14        4.74        4.32      4.72 o 
  -6   2  14        0.87        3.68      6.14 o 
  -5   2  14        2.34       -1.41      4.41 o 
  -4   2  14        0.07       -0.80      2.18 o 
  -3   2  14        1.10        1.39      2.12 o 
  -2   2  14       34.66       31.40      2.50 o 
  -1   2  14       52.40       56.36      2.87 o 
   0   2  14        0.50       -0.57      1.58 o 
   1   2  14        1.96        2.00      2.07 o 
   2   2  14       52.09       48.21      2.96 o 
   3   2  14        3.02        1.90      1.63 o 
   4   2  14        0.19       -2.12      2.80 o 
   5   2  14       27.52       30.67      6.33 o 
  -7   3  14        0.94       -1.12      4.55 o 
  -6   3  14        2.37        1.65      3.66 o 
  -5   3  14        0.01       -4.27      4.27 o 
  -4   3  14        0.00        2.20      2.52 o 
  -3   3  14       12.61       12.52      3.22 o 
  -2   3  14        9.57       11.01      2.46 o 
  -1   3  14      100.10      115.73      4.30 o 
   0   3  14      108.29       99.61      3.26 o 
   1   3  14       14.74        8.85      2.17 o 
   2   3  14        6.96        5.74      1.82 o 
   3   3  14        7.31        4.95      4.36 o 
   4   3  14       26.73       41.64      7.09 o 
   5   3  14        2.98        4.71      3.09 o 
  -7   4  14        0.01        6.26      5.64 o 
  -6   4  14        0.62        4.53      3.84 o 
  -5   4  14        0.38       -2.73      5.60 o 
  -4   4  14        0.32       -0.57      1.55 o 
  -3   4  14        0.75        2.50      2.67 o 
  -2   4  14       25.35       28.09      3.36 o 
  -1   4  14       19.64       24.72      5.08 o 
   0   4  14        2.28        1.80      2.02 o 
   1   4  14       40.13       45.85      3.51 o 
   2   4  14        1.31        0.34      1.72 o 
   3   4  14        0.84        0.86      3.62 o 
   4   4  14        0.48       -0.21      3.62 o 
   5   4  14        0.72       -2.46      7.80 o 
  -6   5  14        5.18        5.24      3.43 o 
  -5   5  14        1.80        0.76      3.28 o 
  -4   5  14        2.75        2.41      2.55 o 
  -3   5  14        1.03        1.61      2.83 o 
  -2   5  14        6.53        3.52      3.45 o 
  -1   5  14       53.98       68.82      4.99 o 
   0   5  14        9.05        7.63      3.13 o 
   1   5  14        0.07       -1.83      2.63 o 
   2   5  14        0.47        3.10      3.48 o 
   3   5  14        6.35        4.65      3.74 o 
   4   5  14        0.89        0.68      3.99 o 
  -6   6  14        0.16       -0.79      3.21 o 
  -5   6  14       13.85       -0.59      5.47 o 
  -4   6  14        6.14        3.04      2.54 o 
  -3   6  14        1.30        3.15      2.83 o 
  -2   6  14       74.58       69.67      3.34 o 
  -1   6  14       15.13       19.30      3.68 o 
   0   6  14        2.36        0.23      2.22 o 
   1   6  14        5.10        3.16      2.07 o 
   2   6  14       43.49       41.28      5.39 o 
   3   6  14        5.82       14.19      4.19 o 
   4   6  14        0.59        2.83      4.62 o 
  -6   7  14        0.17       -3.31      3.43 o 
  -5   7  14        0.15        1.50      3.85 o 
  -4   7  14        0.44        0.48      2.11 o 
  -3   7  14        8.96        9.71      2.76 o 
  -2   7  14        1.33        1.98      2.08 o 
  -1   7  14        1.48        3.17      2.23 o 
   0   7  14        7.04        4.65      2.20 o 
   1   7  14        4.72        7.11      4.59 o 
   2   7  14        0.58        1.34      3.69 o 
   3   7  14        5.13       14.44      6.41 o 
   4   7  14        0.20        1.98      4.72 o 
  -5   8  14        5.13        9.93      3.48 o 
  -4   8  14        4.38       11.09      4.08 o 
  -3   8  14        0.17        0.59      2.25 o 
  -2   8  14        1.98        0.29      1.96 o 
  -1   8  14       53.42       52.68      3.23 o 
   0   8  14        0.72        0.34      2.20 o 
   1   8  14       20.59        5.54      5.05 o 
   2   8  14        8.95       11.23      5.29 o 
   3   8  14        0.84        5.76      6.88 o 
  -5   9  14        0.76        6.49      3.36 o 
  -4   9  14        0.00        0.99      3.01 o 
  -3   9  14        3.87        2.49      2.72 o 
  -2   9  14       22.91       13.77      3.47 o 
  -1   9  14        3.30       -0.79      2.16 o 
   0   9  14       22.77       30.48      5.97 o 
   1   9  14       22.56        6.30      6.29 o 
   2   9  14        0.65        8.32     10.34 o 
   3   9  14        0.90        2.72      4.04 o 
  -4  10  14        0.86       -1.83      4.12 o 
  -3  10  14        0.08        2.83      2.67 o 
  -2  10  14        1.32       -0.44      1.98 o 
  -1  10  14       11.29        9.47      2.44 o 
   0  10  14        6.86        7.62      5.40 o 
   1  10  14        0.06        3.70      4.76 o 
   2  10  14        0.97        2.00      4.28 o 
  -3  11  14        1.20        3.44      2.35 o 
  -2  11  14        8.95        6.07      2.53 o 
  -1  11  14       22.47       31.49      7.06 o 
   0  11  14        5.08        1.24      4.57 o 
   1  11  14        4.30       15.79      6.27 o 
  -6   1  15        7.89        2.42      4.83 o 
  -5   1  15       13.29       -0.08      2.30 o 
  -4   1  15        8.62        3.56      2.76 o 
  -3   1  15        5.45        5.69      3.23 o 
  -2   1  15        5.62        5.57      3.66 o 
  -1   1  15        0.95        1.43      2.21 o 
   0   1  15        8.37        5.49      1.96 o 
   1   1  15       11.88        7.67      2.34 o 
   2   1  15        0.01        1.09      1.89 o 
   3   1  15        9.86        6.03      3.41 o 
   4   1  15       14.53       26.22     12.71 o 
  -6   2  15        0.06        1.52      4.54 o 
  -5   2  15       18.76        5.57      6.10 o 
  -4   2  15        6.66        2.10      2.32 o 
  -3   2  15       15.83       19.55      5.47 o 
  -2   2  15        2.79       -0.79      2.16 o 
  -1   2  15       19.23       20.64      2.66 o 
   0   2  15       11.97       13.95      2.49 o 
   1   2  15        5.37        6.31      2.31 o 
   2   2  15       27.23        5.71      3.51 o 
   3   2  15       15.55        5.41      5.71 o 
   4   2  15        0.03        2.22      2.87 o 
  -6   3  15        5.54        6.11      6.73 o 
  -5   3  15        0.25        1.21      3.48 o 
  -4   3  15        6.12        3.51      2.72 o 
  -3   3  15        0.58        1.54      2.29 o 
  -2   3  15        1.39        2.68      2.25 o 
  -1   3  15        0.00       -1.07      1.79 o 
   0   3  15        5.96        4.05      2.43 o 
   1   3  15        0.04        1.22      1.83 o 
   2   3  15        0.60       -0.28      2.14 o 
   3   3  15        2.95        0.79      2.86 o 
   4   3  15        5.54        0.27      3.48 o 
  -6   4  15       43.59       65.32     21.48 o 
  -5   4  15        2.69        3.66      5.95 o 
  -4   4  15        0.27        1.95      2.66 o 
  -3   4  15        4.77        3.78      3.27 o 
  -2   4  15       65.01       67.16      4.23 o 
  -1   4  15        0.00        1.85      2.66 o 
   0   4  15        7.23        3.47      2.51 o 
   1   4  15       14.04       11.84      2.83 o 
   2   4  15       35.34       31.89      6.64 o 
   3   4  15        0.72        3.89      4.90 o 
   4   4  15        2.36        5.96      4.29 o 
  -6   5  15        0.56       -1.34      4.49 o 
  -5   5  15        0.08       -1.00      3.87 o 
  -4   5  15        1.50        0.61      2.41 o 
  -3   5  15        1.42        1.72      2.53 o 
  -2   5  15        4.84        6.48      3.21 o 
  -1   5  15        1.49        1.64      2.19 o 
   0   5  15        3.44        1.07      2.72 o 
   1   5  15       22.39       12.22      6.37 o 
   2   5  15        4.77        7.43      3.92 o 
   3   5  15        0.44       -3.72      3.72 o 
  -5   6  15        1.17        1.43      5.24 o 
  -4   6  15        1.89       -1.41      4.21 o 
  -3   6  15        1.35        2.44      2.56 o 
  -2   6  15        0.59        0.23      2.25 o 
  -1   6  15       26.72       31.68      3.71 o 
   0   6  15       29.01       22.35      6.40 o 
   1   6  15        2.96        2.20      6.60 o 
   2   6  15        0.11        2.49      3.74 o 
   3   6  15        3.17        4.56      4.74 o 
  -5   7  15       21.88       37.31     13.04 o 
  -4   7  15        5.72       16.84      4.07 o 
  -3   7  15        8.75        7.99      2.33 o 
  -2   7  15        1.76        1.71      2.21 o 
  -1   7  15       24.79       31.79      4.04 o 
   0   7  15       29.10        5.82      6.82 o 
   1   7  15        0.30        2.70      4.58 o 
   2   7  15        5.39        9.16      8.11 o 
   3   7  15        1.56        5.33      8.07 o 
  -4   8  15        0.16       -2.54      3.02 o 
  -3   8  15        0.79        2.14      2.39 o 
  -2   8  15        3.08        1.05      2.23 o 
  -1   8  15        3.67        2.30      2.15 o 
   0   8  15        1.54       -1.57      4.00 o 
   1   8  15        5.81        9.01      5.38 o 
   2   8  15        3.93        5.60      6.36 o 
  -4   9  15        0.10       -0.44      2.91 o 
  -3   9  15        2.69        4.93      2.97 o 
  -2   9  15       10.44        8.64      2.92 o 
  -1   9  15       16.41       18.10      4.07 o 
   0   9  15        0.35       -4.80      4.80 o 
   1   9  15        0.03       -2.51      4.03 o 
  -2  10  15        5.13        4.89      3.02 o 
  -1  10  15        7.84       11.15      4.39 o 
   0  10  15        0.79        0.21      5.94 o 
  -6   0  16       87.90      152.12     20.21 o 
  -5   0  16       18.40        0.91      4.46 o 
  -4   0  16       13.29       -0.36      4.06 o 
  -3   0  16        0.29       -2.89      5.77 o 
  -2   0  16        0.59        2.58      5.38 o 
  -1   0  16       22.93       27.64      3.76 o 
   0   0  16       14.49       17.28      4.16 o 
   1   0  16       15.34       13.57      5.06 o 
   2   0  16        7.14       -0.47      3.38 o 
  -6   1  16        2.41       -1.05      4.15 o 
  -5   1  16        4.07        0.03      3.36 o 
  -4   1  16        2.36        0.97      2.41 o 
  -3   1  16        1.53        0.53      2.98 o 
  -2   1  16       10.65       10.57      2.95 o 
  -1   1  16       25.89       33.02      3.05 o 
   0   1  16       21.30       23.69      3.75 o 
   1   1  16        2.07        2.44      2.28 o 
   2   1  16        2.23        0.27      2.13 o 
   3   1  16        0.02       -0.20      2.58 o 
  -6   2  16        0.57        5.66      7.16 o 
  -5   2  16       31.60       26.33     18.46 o 
  -4   2  16        1.09        0.35      1.85 o 
  -3   2  16        0.94        1.81      2.06 o 
  -2   2  16        9.37        7.13      3.01 o 
  -1   2  16       13.63       15.94      2.56 o 
   0   2  16        0.02        1.00      2.72 o 
   1   2  16        4.93        2.72      2.34 o 
   2   2  16        0.11        0.32      3.71 o 
   3   2  16        3.22        0.54      3.35 o 
  -5   3  16       52.80       59.78     17.50 o 
  -4   3  16        1.05       -0.91      2.80 o 
  -3   3  16        3.17        2.69      3.06 o 
  -2   3  16        4.71        2.60      2.33 o 
  -1   3  16       12.52       12.11      2.80 o 
   0   3  16        0.87        1.29      1.83 o 
   1   3  16        1.46        0.84      2.02 o 
   2   3  16       15.10        2.60      4.60 o 
   3   3  16        0.17        0.20      2.90 o 
  -5   4  16        0.65        1.94      4.74 o 
  -4   4  16        0.03       -0.21      3.51 o 
  -3   4  16        0.80        1.23      3.05 o 
  -2   4  16        6.00        7.53      3.51 o 
  -1   4  16        0.01        0.27      2.64 o 
   0   4  16       10.73        5.78      3.32 o 
   1   4  16        4.36        4.72      3.56 o 
   2   4  16        1.47       -2.63      3.10 o 
   3   4  16        0.66       10.49      5.42 o 
  -5   5  16        4.45        1.78      6.52 o 
  -4   5  16        0.48       -0.34      4.20 o 
  -3   5  16        0.40        0.58      2.58 o 
  -2   5  16        0.21        1.40      3.42 o 
  -1   5  16        0.57        0.23      2.78 o 
   0   5  16        1.54        1.96      2.64 o 
   1   5  16        3.69        6.44      3.69 o 
   2   5  16        5.25        6.01      4.02 o 
  -4   6  16        0.33       -5.13      7.51 o 
  -3   6  16        4.45        4.28      2.70 o 
  -2   6  16       11.94       18.39      3.31 o 
  -1   6  16       10.39        3.50      3.30 o 
   0   6  16        1.38        1.14      3.41 o 
   1   6  16       10.93       10.65      8.16 o 
   2   6  16        0.00       -3.75      3.75 o 
  -4   7  16        0.81        5.99      4.28 o 
  -3   7  16        0.10        1.30      2.17 o 
  -2   7  16        0.45        0.05      2.08 o 
  -1   7  16        3.18        2.09      2.23 o 
   0   7  16        3.61        1.90      3.69 o 
   1   7  16        0.53        1.52      4.05 o 
  -3   8  16        2.75        1.44      2.93 o 
  -2   8  16        8.59        8.37      2.74 o 
  -1   8  16        3.17        2.59      3.71 o 
   0   8  16        2.86        2.55      7.40 o 
   1   8  16        0.06        9.86      5.46 o 
  -1   9  16        1.99        1.21      3.37 o 
  -5   1  17       13.58       -0.78      4.78 o 
  -4   1  17        2.42        3.64      2.84 o 
  -3   1  17        8.65        9.44      2.83 o 
  -2   1  17        0.22       -1.08      2.38 o 
  -1   1  17       10.82       13.88      3.66 o 
   0   1  17        0.05       -0.05      1.86 o 
   1   1  17        2.02        1.69      2.59 o 
   2   1  17        1.02       -1.34      2.68 o 
  -5   2  17       52.98       -3.27      9.77 o 
  -4   2  17       13.11        4.56      3.16 o 
  -3   2  17        3.47        4.07      2.67 o 
  -2   2  17       45.33       65.72      3.76 o 
  -1   2  17        4.55        4.05      2.69 o 
   0   2  17        0.01       -0.75      1.86 o 
   1   2  17        0.54        0.93      2.41 o 
   2   2  17        9.42        2.92      3.05 o 
  -4   3  17       10.84       -0.28      5.44 o 
  -3   3  17        0.19       -3.28      3.43 o 
  -2   3  17        6.79        6.18      2.68 o 
  -1   3  17        1.29        2.44      2.30 o 
   0   3  17       11.88        8.12      3.33 o 
   1   3  17        0.01        1.34      3.17 o 
   2   3  17        2.76        3.82      3.98 o 
  -4   4  17        0.03        0.59      4.06 o 
  -3   4  17       18.66       26.44      8.20 o 
  -2   4  17        7.75        7.15      3.27 o 
  -1   4  17       13.83       12.94      6.01 o 
   0   4  17        8.96        3.66      3.35 o 
   1   4  17        8.49        9.47      8.03 o 
  -4   5  17        6.08        1.33      4.85 o 
  -3   5  17        3.45        0.88      3.89 o 
  -2   5  17        1.40        2.51      2.71 o 
  -1   5  17        8.63        6.27      3.83 o 
   0   5  17        1.20        2.16      3.57 o 
   1   5  17        5.79        4.44      4.55 o 
  -3   6  17        1.30        0.33      2.80 o 
  -2   6  17        6.97       11.67      3.54 o 
  -1   6  17       11.36        5.39      4.06 o 
   0   6  17        8.41        3.98      3.77 o 
  -1   7  17        9.53        9.86      9.70 o 
  -3   0  18       20.30       18.91     12.26 o 
  -2   0  18        2.12        4.30      6.02 o 
  -1   0  18       15.10       19.91      4.01 o 
   0   0  18        0.67        0.79      3.65 o 
  -3   1  18       10.89        7.48      3.44 o 
  -2   1  18        2.01        3.50      2.61 o 
  -1   1  18        0.80        0.48      2.41 o 
   0   1  18        0.05        0.21      2.45 o 
  -3   2  18        1.63        0.39      2.86 o 
  -2   2  18       25.59       36.32      5.79 o 
  -1   2  18        3.39        1.80      2.75 o 
   0   2  18        2.53        2.25      2.77 o 
  -2   3  18        5.41        2.44      3.37 o 
  -1   3  18        1.09        0.26      2.26 o 
   0   3  18        0.01       -0.06      2.03 o 
  -1   4  18        1.05       -2.17      3.61 o 
                                                 
